# Supplementary material for: The Role of Introgression During the Radiation of Endemic Fishes Adapted to Living at Extreme Altitudes in the Tibetan Plateau
Source: Mol Biol Evol. 2023 May 29;40(6):msad129. doi: 10.1093/molbev/msad129 (PMC10297026; doi:10.1093/molbev/msad129)
Supplement: msad129_Supplementary_Data [file msad129_supplementary_data.zip]

Archive with 3 entries (3 files):
- Table S8 D-statistic analysis results.xlsx
- Table S9 The QuIBL analysis results.xlsx
- Supplementary Material.pdf
