# Supplementary material for: The Role of Introgression During the Radiation of Endemic Fishes Adapted to Living at Extreme Altitudes in the Tibetan Plateau
Source: Mol Biol Evol. 2023 May 29;40(6):msad129. doi: 10.1093/molbev/msad129 (PMC10297026; doi:10.1093/molbev/msad129)
Supplement: msad129_Supplementary_Data [file msad129_supplementary_data.zip › Table S8 D-statistic analysis results.xlsx]

## Sheet: Sheet1
S8 D-statistic analysis results
W	X	Y	Z	D	stderr	Zscore	BABA	ABBA	nsnps	isSig	d-value	pair
TSTE	TWUW	TTIB	PDAB	0.333	0.00695	47.9	38698	19377	3003233	Ture	0.333	TSTE_TTIB
TSTE	TDAL	TTIB	PDAB	0.33	0.00707	46.6	38222	19281	3004613	Ture	0.33	TSTE_TTIB
TSTE	TTEN	TTIB	PDAB	0.32	0.00726	44	37350	19263	3004906	Ture	0.32	TSTE_TTIB
TSTE	TOBS	TTIB	PDAB	0.294	0.0077	38.2	34533	18823	3005439	Ture	0.294	TSTE_TTIB
TBLE	TSTR	TTIB	PDAB	-0.28	0.0066	-42.5	30952	55075	3002967	Ture	0.28	TSTR_TTIB
TWUW	TSTR	TTIB	PDAB	-0.277	0.0055	-50.4	30606	54071	3005629	Ture	0.277	TSTR_TTIB
TDAL	TSTR	TTIB	PDAB	-0.275	0.0055	-50	30480	53589	3007047	Ture	0.275	TSTR_TTIB
TBLE	TSTO	TTIB	PDAB	-0.268	0.00668	-40	31876	55153	3003452	Ture	0.268	TSTO_TTIB
TTEN	TSTR	TTIB	PDAB	-0.267	0.00578	-46.2	30491	52720	3007306	Ture	0.267	TSTR_TTIB
TORI	TWUW	TSTR	PDAB	0.265	0.00974	27.2	48898	28447	3004920	Ture	0.265	TORI_TSTR
TORI	TWUW	TSTO	PDAB	0.264	0.00972	27.2	48892	28451	3005345	Ture	0.264	TORI_TSTO
TWUW	TSTO	TTIB	PDAB	-0.264	0.00558	-47.2	31556	54172	3006082	Ture	0.264	TSTO_TTIB
TDAL	TSTO	TTIB	PDAB	-0.262	0.00555	-47.2	31416	53675	3007460	Ture	0.262	TSTO_TTIB
TORI	TDAL	TSTR	PDAB	0.259	0.00993	26	48396	28518	3006323	Ture	0.259	TORI_TSTR
TORI	TDAL	TSTO	PDAB	0.258	0.00997	25.9	48386	28521	3006701	Ture	0.258	TORI_TSTO
TSHI	TSTE	TPAPP	PDAB	-0.257	0.00455	-56.5	26480	44832	2992863	Ture	0.257	TSTE_TPAPP
TORI	TWUW	TSHI	PDAB	0.256	0.00966	26.5	48829	28932	3003485	Ture	0.256	TORI_TSHI
TSHI	TSTE	THSU	PDAB	-0.256	0.00449	-56.9	26442	44590	2993419	Ture	0.256	TSTE_THSU
TSHI	TSTE	TROB	PDAB	-0.256	0.00452	-56.5	26379	44494	2993782	Ture	0.256	TSTE_TROB
TORI	TTEN	TSTO	PDAB	0.255	0.01	25.4	47581	28238	3007048	Ture	0.255	TORI_TSTO
TORI	TTEN	TSTR	PDAB	0.254	0.0101	25.3	47564	28274	3006559	Ture	0.254	TORI_TSTR
TTEN	TSTO	TTIB	PDAB	-0.254	0.00585	-43.3	31455	52827	3007833	Ture	0.254	TSTO_TTIB
TSHI	TSTE	TMIN	PDAB	-0.251	0.00462	-54.3	26765	44716	2991320	Ture	0.251	TSTE_TMIN
TSHI	TSTE	TSEL	PDAB	-0.251	0.00456	-55.1	26760	44715	2988122	Ture	0.251	TSTE_TSEL
TPOL	TSTR	TTIB	PDAB	-0.25	0.00699	-35.7	30316	50475	2999928	Ture	0.25	TSTR_TTIB
TORI	TDAL	TSHI	PDAB	0.249	0.00988	25.2	48314	29066	3004885	Ture	0.249	TORI_TSHI
TOBS	TSTR	TTIB	PDAB	-0.248	0.00617	-40.2	30140	50000	3007850	Ture	0.248	TSTR_TTIB
TSTE	TWUW	TSTO	PDAB	0.246	0.00632	39	51257	30987	3000519	Ture	0.246	TSTE_TSTO
TSTE	TWUW	TSTR	PDAB	0.246	0.0063	39.1	51279	31017	3000089	Ture	0.246	TSTE_TSTR
TORI	TTEN	TSHI	PDAB	0.245	0.00993	24.7	47481	28802	3005069	Ture	0.245	TORI_TSHI
TSTE	TWUW	TSHI	PDAB	0.24	0.00644	37.3	51329	31459	2998688	Ture	0.24	TSTE_TSHI
TSTE	TDAL	TSTO	PDAB	0.24	0.00636	37.8	50784	31100	3001862	Ture	0.24	TSTE_TSTO
TSTE	TDAL	TSTR	PDAB	0.24	0.00631	38	50796	31130	3001466	Ture	0.24	TSTE_TSTR
TSTE	TTEN	TSTO	PDAB	0.238	0.00656	36.2	49934	30760	3002172	Ture	0.238	TSTE_TSTO
TORI	TOBS	TSTR	PDAB	0.236	0.011	21.5	44872	27740	3007106	Ture	0.236	TORI_TSTR
TSTE	TTEN	TSTR	PDAB	0.236	0.0065	36.4	49932	30838	3001666	Ture	0.236	TSTE_TSTR
TPOL	TSTO	TTIB	PDAB	-0.236	0.00706	-33.4	31251	50562	3000354	Ture	0.236	TSTO_TTIB
TORI	TOBS	TSTO	PDAB	0.235	0.011	21.4	44852	27781	3007575	Ture	0.235	TORI_TSTO
TORI	TSTR	TTIB	PDAB	-0.235	0.00726	-32.3	29037	46829	3010775	Ture	0.235	TSTR_TTIB
TOBS	TSTO	TTIB	PDAB	-0.234	0.0062	-37.7	31093	50100	3008353	Ture	0.234	TSTO_TTIB
TSTE	TDAL	TSHI	PDAB	0.233	0.00635	36.6	50827	31636	3000071	Ture	0.233	TSTE_TSHI
TSTE	TTEN	TSHI	PDAB	0.229	0.0066	34.7	50021	31385	3000221	Ture	0.229	TSTE_TSHI
TORI	TOBS	TSHI	PDAB	0.228	0.0109	21	44782	28177	3005635	Ture	0.228	TORI_TSHI
TSTO	TSTE	THSU	PDAB	-0.224	0.00491	-45.6	25917	40878	2995267	Ture	0.224	TSTE_THSU
TSTO	TSTE	TPAPP	PDAB	-0.224	0.0048	-46.6	26076	41089	2994802	Ture	0.224	TSTE_TPAPP
TSTO	TSTE	TROB	PDAB	-0.224	0.00488	-45.8	25876	40781	2995722	Ture	0.224	TSTE_TROB
TPAPI	TSTR	TTIB	PDAB	-0.224	0.00766	-29.3	30677	48436	3007457	Ture	0.224	TSTR_TTIB
TSTO	TSTE	TMIN	PDAB	-0.221	0.005	-44.2	26176	41038	2993215	Ture	0.221	TSTE_TMIN
TSTO	TSTE	TSEL	PDAB	-0.221	0.00492	-44.9	26189	41055	2989989	Ture	0.221	TSTE_TSEL
TORI	TSTO	TTIB	PDAB	-0.22	0.00738	-29.9	29969	46905	3011302	Ture	0.22	TSTO_TTIB
TSTE	TOBS	TSTO	PDAB	0.219	0.00649	33.7	47087	30186	3002701	Ture	0.219	TSTE_TSTO
TSTE	TOBS	TSTR	PDAB	0.219	0.00642	34.1	47109	30177	3002222	Ture	0.219	TSTE_TSTR
TBLE	TSHI	TTIB	PDAB	-0.218	0.00688	-31.7	35447	55228	3001435	Ture	0.218	TSHI_TTIB
TWUW	TSHI	TTIB	PDAB	-0.214	0.00571	-37.4	35218	54342	3004190	Ture	0.214	TSHI_TTIB
TSTR	TSTE	THSU	PDAB	-0.214	0.00497	-43	25907	39989	2994781	Ture	0.214	TSTE_THSU
TSTR	TSTE	TROB	PDAB	-0.214	0.00494	-43.2	25861	39899	2995177	Ture	0.214	TSTE_TROB
TSTR	TSTE	TPAPP	PDAB	-0.213	0.00486	-43.8	26086	40214	2994294	Ture	0.213	TSTE_TPAPP
TSTE	TOBS	TSHI	PDAB	0.213	0.00642	33.2	47148	30590	3000802	Ture	0.213	TSTE_TSHI
TDAL	TSHI	TTIB	PDAB	-0.211	0.00577	-36.6	35044	53812	3005609	Ture	0.211	TSHI_TTIB
TPAPI	TSTO	TTIB	PDAB	-0.211	0.00772	-27.4	31617	48531	3007959	Ture	0.211	TSTO_TTIB
TSTR	TSTE	TMIN	PDAB	-0.21	0.00505	-41.6	26205	40148	2992701	Ture	0.21	TSTE_TMIN
TSTR	TSTE	TSEL	PDAB	-0.21	0.00496	-42.4	26202	40174	2989449	Ture	0.21	TSTE_TSEL
TTEN	TSHI	TTIB	PDAB	-0.203	0.00602	-33.8	35053	52954	3005813	Ture	0.203	TSHI_TTIB
TSHI	TORI	TPAPP	PDAB	-0.195	0.00372	-52.4	29976	44466	2997450	Ture	0.195	TORI_TPAPP
TSHI	TORI	TROB	PDAB	-0.194	0.00373	-51.9	29853	44195	2998514	Ture	0.194	TORI_TROB
TSHI	TORI	THSU	PDAB	-0.193	0.00369	-52.3	29932	44243	2998065	Ture	0.193	TORI_THSU
TOBS	TSHI	THSU	PDAB	0.192	0.00401	47.8	46164	31321	2995391	Ture	0.192	TOBS_THSU
TOBS	TSHI	TROB	PDAB	0.192	0.00408	47.1	46075	31233	2995813	Ture	0.192	TOBS_TROB
TPAPI	TWUW	TSTR	PDAB	0.192	0.00547	35	52424	35569	3001743	Ture	0.192	TPAPI_TSTR
TOBS	TSHI	TPAPP	PDAB	0.191	0.00405	47.2	46270	31411	2994756	Ture	0.191	TOBS_TPAPP
TPAPI	TWUW	TSTO	PDAB	0.191	0.00549	34.8	52345	35551	3002141	Ture	0.191	TPAPI_TSTO
TOBS	TSHI	TMIN	PDAB	0.189	0.00407	46.4	46311	31590	2993364	Ture	0.189	TOBS_TMIN
TOBS	TSHI	TSEL	PDAB	0.189	0.00397	47.5	46293	31601	2990076	Ture	0.189	TOBS_TSEL
TSHI	TORI	TMIN	PDAB	-0.189	0.00378	-49.9	30261	44364	2996044	Ture	0.189	TORI_TMIN
TSHI	TORI	TSEL	PDAB	-0.189	0.0037	-51	30256	44340	2992714	Ture	0.189	TORI_TSEL
TPAPI	TWUW	TSHI	PDAB	0.187	0.00559	33.4	52526	36007	3000392	Ture	0.187	TPAPI_TSHI
TPAPI	TDAL	TSTR	PDAB	0.186	0.00563	33	51896	35632	3003099	Ture	0.186	TPAPI_TSTR
TPAPI	TDAL	TSTO	PDAB	0.185	0.00572	32.4	51815	35614	3003458	Ture	0.185	TPAPI_TSTO
TPOL	TSHI	TTIB	PDAB	-0.185	0.00722	-25.6	34857	50668	2998452	Ture	0.185	TSHI_TTIB
TOBS	TSHI	TTIB	PDAB	-0.183	0.00638	-28.7	34707	50234	3006379	Ture	0.183	TSHI_TTIB
TPAPI	TTEN	TSTO	PDAB	0.182	0.0057	32	51015	35312	3003794	Ture	0.182	TPAPI_TSTO
TPAPI	TTEN	TSTR	PDAB	0.182	0.00568	32	51067	35366	3003325	Ture	0.182	TPAPI_TSTR
TPAPI	TDAL	TSHI	PDAB	0.18	0.00573	31.4	51984	36127	3001774	Ture	0.18	TPAPI_TSHI
TPAPI	TTEN	TSHI	PDAB	0.176	0.00574	30.6	51192	35886	3001947	Ture	0.176	TPAPI_TSHI
TORI	TSHI	TTIB	PDAB	-0.166	0.00763	-21.8	33703	47148	3009242	Ture	0.166	TSHI_TTIB
TPAPI	TOBS	TSTR	PDAB	0.163	0.00608	26.9	48267	34723	3003879	Ture	0.163	TPAPI_TSTR
TPAPI	TOBS	TSTO	PDAB	0.162	0.00614	26.4	48190	34757	3004326	Ture	0.162	TPAPI_TSTO
TPAPI	TSHI	TTIB	PDAB	-0.16	0.00791	-20.2	35311	48730	3006044	Ture	0.16	TSHI_TTIB
TOBS	TSTO	THSU	PDAB	0.159	0.00432	36.8	42594	30909	2997236	Ture	0.159	TOBS_THSU
TOBS	TSTO	TROB	PDAB	0.159	0.00438	36.3	42505	30840	2997706	Ture	0.159	TOBS_TROB
TSTO	TORI	THSU	PDAB	-0.159	0.0042	-37.9	29433	40557	2999953	Ture	0.159	TORI_THSU
TSTO	TORI	TROB	PDAB	-0.159	0.00415	-38.4	29374	40508	3000495	Ture	0.159	TORI_TROB
TOBS	TSTO	TMIN	PDAB	0.158	0.00432	36.6	42781	31116	2995210	Ture	0.158	TOBS_TMIN
TSTO	TORI	TPAPP	PDAB	-0.158	0.00406	-39	29618	40768	2999427	Ture	0.158	TORI_TPAPP
TPAPI	TOBS	TSHI	PDAB	0.158	0.00609	26	48370	35136	3002531	Ture	0.158	TPAPI_TSHI
TOBS	TSTO	TSEL	PDAB	0.157	0.0043	36.6	42762	31131	2991902	Ture	0.157	TOBS_TSEL
TOBS	TSTO	TPAPP	PDAB	0.156	0.00428	36.6	42674	31131	2996650	Ture	0.156	TOBS_TPAPP
TSTO	TORI	TMIN	PDAB	-0.156	0.00413	-37.9	29701	40720	2997979	Ture	0.156	TORI_TMIN
TSTO	TORI	TSEL	PDAB	-0.156	0.00413	-37.9	29709	40709	2994621	Ture	0.156	TORI_TSEL
TPOL	TWUW	TSHI	PDAB	0.154	0.00529	29.1	52153	38250	2993172	Ture	0.154	TPOL_TSHI
TPOL	TWUW	TSTO	PDAB	0.153	0.00516	29.6	51520	37864	2994935	Ture	0.153	TPOL_TSTO
TPOL	TWUW	TSTR	PDAB	0.152	0.0052	29.2	51475	37912	2994593	Ture	0.152	TPOL_TSTR
TBLE	TOBS	TROB	PDAB	-0.151	0.004	-37.8	27991	37933	2992182	Ture	0.151	TOBS_TROB
TBLE	TOBS	THSU	PDAB	-0.15	0.00397	-37.7	28110	38009	2991766	Ture	0.15	TOBS_THSU
TBLE	TOBS	TPAPP	PDAB	-0.15	0.00403	-37.1	28157	38070	2991274	Ture	0.15	TOBS_TPAPP
TTEN	TSHI	THSU	PDAB	0.15	0.0042	35.9	46447	34298	2994758	Ture	0.15	TTEN_THSU
TTEN	TSHI	TROB	PDAB	0.15	0.00426	35.2	46318	34247	2995208	Ture	0.15	TTEN_TROB
TOBS	TSTR	THSU	PDAB	0.149	0.00439	33.9	41646	30854	2996754	Ture	0.149	TOBS_THSU
TOBS	TSTR	TROB	PDAB	0.149	0.00444	33.6	41565	30785	2997195	Ture	0.149	TOBS_TROB
TSTR	TORI	TROB	PDAB	-0.149	0.00416	-35.8	29328	39586	2999959	Ture	0.149	TORI_TROB
TTEN	TSHI	TPAPP	PDAB	0.149	0.00424	35.2	46477	34402	2994152	Ture	0.149	TTEN_TPAPP
TSTR	TORI	THSU	PDAB	-0.148	0.00419	-35.4	29392	39628	2999476	Ture	0.148	TORI_THSU
TSTR	TORI	TPAPP	PDAB	-0.148	0.00406	-36.4	29583	39838	2998931	Ture	0.148	TORI_TPAPP
TTEN	TSHI	TMIN	PDAB	0.148	0.00422	35.1	46596	34600	2992750	Ture	0.148	TTEN_TMIN
TOBS	TSTR	TMIN	PDAB	0.147	0.00443	33.2	41839	31110	2994732	Ture	0.147	TOBS_TMIN
TBLE	TOBS	TMIN	PDAB	-0.147	0.00391	-37.5	28392	38163	2989767	Ture	0.147	TOBS_TMIN
TOBS	TSTR	TSEL	PDAB	0.147	0.00437	33.6	41824	31102	2991397	Ture	0.147	TOBS_TSEL
TPOL	TDAL	TSHI	PDAB	0.147	0.00537	27.4	51552	38310	2994517	Ture	0.147	TPOL_TSHI
TPOL	TDAL	TSTO	PDAB	0.147	0.00535	27.5	50937	37873	2996260	Ture	0.147	TPOL_TSTO
TTEN	TSHI	TSEL	PDAB	0.147	0.00413	35.7	46559	34614	2989450	Ture	0.147	TTEN_TSEL
TOBS	TSTR	TPAPP	PDAB	0.146	0.0043	34	41740	31095	2996182	Ture	0.146	TOBS_TPAPP
TBLE	TOBS	TSEL	PDAB	-0.146	0.00388	-37.7	28432	38165	2986610	Ture	0.146	TOBS_TSEL
TPOL	TDAL	TSTR	PDAB	0.146	0.0053	27.6	50898	37919	2995931	Ture	0.146	TPOL_TSTR
TSTR	TORI	TMIN	PDAB	-0.145	0.00415	-35	29695	39786	2997476	Ture	0.145	TORI_TMIN
TSTR	TORI	TSEL	PDAB	-0.145	0.00414	-35.2	29685	39784	2994091	Ture	0.145	TORI_TSEL
TPOL	TTEN	TSHI	PDAB	0.143	0.00545	26.2	50736	38056	2994612	Ture	0.143	TPOL_TSHI
TPOL	TTEN	TSTO	PDAB	0.143	0.00534	26.8	50122	37577	2996458	Ture	0.143	TPOL_TSTO
TPOL	TTEN	TSTR	PDAB	0.141	0.00541	26.1	50044	37649	2996049	Ture	0.141	TPOL_TSTR
TDAL	TSHI	TPAPP	PDAB	0.14	0.00399	35	46697	35257	2993990	Ture	0.14	TDAL_TPAPP
TDAL	TSHI	TROB	PDAB	0.14	0.00399	35	46507	35109	2995006	Ture	0.14	TDAL_TROB
TDAL	TSHI	THSU	PDAB	0.139	0.00395	35.3	46585	35184	2994598	Ture	0.139	TDAL_THSU
TDAL	TSHI	TMIN	PDAB	0.137	0.00396	34.7	46780	35482	2992557	Ture	0.137	TDAL_TMIN
TDAL	TSHI	TSEL	PDAB	0.137	0.00388	35.4	46760	35460	2989275	Ture	0.137	TDAL_TSEL
TSTE	TWUW	TPAPP	PDAB	0.134	0.00507	26.4	32863	25098	2991885	Ture	0.134	TSTE_TPAPP
TSTE	TWUW	THSU	PDAB	0.131	0.00512	25.6	32663	25097	2992357	Ture	0.131	TSTE_THSU
TSTE	TWUW	TROB	PDAB	0.131	0.00522	25	32567	25045	2992805	Ture	0.131	TSTE_TROB
TSTE	TWUW	TMIN	PDAB	0.129	0.00517	25	32811	25312	2990308	Ture	0.129	TSTE_TMIN
TWUW	TSHI	THSU	PDAB	0.129	0.00396	32.5	46438	35850	2993201	Ture	0.129	TWUW_THSU
TWUW	TSHI	TROB	PDAB	0.129	0.00401	32.2	46375	35770	2993657	Ture	0.129	TWUW_TROB
TSTE	TWUW	TSEL	PDAB	0.128	0.00515	25	32790	25325	2987207	Ture	0.128	TSTE_TSEL
TWUW	TSHI	TPAPP	PDAB	0.128	0.00407	31.5	46502	35931	2992586	Ture	0.128	TWUW_TPAPP
TSHI	TPAPI	TPAPP	PDAB	-0.127	0.00414	-30.7	34169	44114	2994339	Ture	0.127	TPAPI_TPAPP
TSHI	TPAPI	TROB	PDAB	-0.127	0.0041	-31	34011	43907	2995434	Ture	0.127	TPAPI_TROB
TWUW	TSHI	TSEL	PDAB	0.127	0.00383	33.1	46595	36107	2987993	Ture	0.127	TWUW_TSEL
TSHI	TPAPI	THSU	PDAB	-0.126	0.00402	-31.4	34109	43987	2994969	Ture	0.126	TPAPI_THSU
TWUW	TSHI	TMIN	PDAB	0.126	0.00396	31.9	46576	36121	2991185	Ture	0.126	TWUW_TMIN
TPOL	TOBS	TSHI	PDAB	0.125	0.00556	22.5	47850	37228	2995123	Ture	0.125	TPOL_TSHI
TSHI	TPAPI	TMIN	PDAB	-0.124	0.00404	-30.6	34401	44097	2992958	Ture	0.124	TPAPI_TMIN
TSHI	TPAPI	TSEL	PDAB	-0.123	0.00403	-30.6	34404	44081	2989655	Ture	0.123	TPAPI_TSEL
TPOL	TOBS	TSTO	PDAB	0.122	0.00564	21.7	47217	36924	2996950	Ture	0.122	TPOL_TSTO
TPOL	TOBS	TSTR	PDAB	0.122	0.00559	21.8	47179	36925	2996566	Ture	0.122	TPOL_TSTR
TSTE	TDAL	TPAPP	PDAB	0.12	0.00506	23.7	32279	25374	2993224	Ture	0.12	TSTE_TPAPP
TSTE	TDAL	THSU	PDAB	0.118	0.00515	22.9	32087	25327	2993737	Ture	0.118	TSTE_THSU
TSTE	TDAL	TROB	PDAB	0.118	0.00515	22.8	32008	25277	2994121	Ture	0.118	TSTE_TROB
TTEN	TSTO	THSU	PDAB	0.117	0.00446	26.2	42894	33923	2996608	Ture	0.117	TTEN_THSU
TTEN	TSTO	TROB	PDAB	0.116	0.00452	25.6	42764	33893	2997147	Ture	0.116	TTEN_TROB
TSTE	TDAL	TMIN	PDAB	0.115	0.00521	22.1	32247	25587	2991640	Ture	0.115	TSTE_TMIN
TSTE	TDAL	TSEL	PDAB	0.115	0.00513	22.4	32236	25583	2988470	Ture	0.115	TSTE_TSEL
TTEN	TSTO	TMIN	PDAB	0.115	0.00442	26.1	43094	34179	2994644	Ture	0.115	TTEN_TMIN
TTEN	TSTO	TSEL	PDAB	0.115	0.00438	26.2	43055	34192	2991318	Ture	0.115	TTEN_TSEL
TTEN	TSTO	TPAPP	PDAB	0.113	0.00444	25.5	42911	34168	2996093	Ture	0.113	TTEN_TPAPP
TSTE	TTEN	TPAPP	PDAB	0.111	0.00536	20.7	31352	25087	2993501	Ture	0.111	TSTE_TPAPP
TSHI	TPOL	THSU	PDAB	-0.11	0.00413	-26.6	35741	44558	2987707	Ture	0.11	TPOL_THSU
TSHI	TPOL	TPAPP	PDAB	-0.11	0.0043	-25.5	35794	44636	2987149	Ture	0.11	TPOL_TPAPP
TSHI	TPOL	TROB	PDAB	-0.11	0.00423	-25.9	35659	44440	2988046	Ture	0.11	TPOL_TROB
TSHI	TPOL	TSEL	PDAB	-0.109	0.0041	-26.6	35985	44771	2982508	Ture	0.109	TPOL_TSEL
TSHI	TPOL	TMIN	PDAB	-0.108	0.00419	-25.9	35983	44745	2985689	Ture	0.108	TPOL_TMIN
TSTE	TTEN	TROB	PDAB	0.108	0.00545	19.8	31077	25019	2994412	Ture	0.108	TSTE_TROB
TORI	TWUW	TTIB	PDAB	0.107	0.00495	21.6	29600	23879	3008155	Ture	0.107	TORI_TTIB
TSTE	TTEN	THSU	PDAB	0.107	0.00538	19.9	31135	25128	2993947	Ture	0.107	TSTE_THSU
TTEN	TSTR	THSU	PDAB	0.107	0.00456	23.4	41923	33836	2996131	Ture	0.107	TTEN_THSU
TDAL	TSTO	THSU	PDAB	0.106	0.00414	25.5	43017	34801	2996349	Ture	0.106	TDAL_THSU
TDAL	TSTO	TROB	PDAB	0.106	0.00416	25.4	42943	34739	2996779	Ture	0.106	TDAL_TROB
TSTE	TTEN	TSEL	PDAB	0.106	0.00549	19.3	31319	25307	2988726	Ture	0.106	TSTE_TSEL
TTEN	TSTR	TROB	PDAB	0.106	0.0046	23	41801	33802	2996608	Ture	0.106	TTEN_TROB
TDAL	TSTO	TMIN	PDAB	0.105	0.00414	25.4	43266	35043	2994286	Ture	0.105	TDAL_TMIN
TDAL	TSTO	TSEL	PDAB	0.105	0.0041	25.6	43242	35016	2990986	Ture	0.105	TDAL_TSEL
TSTE	TTEN	TMIN	PDAB	0.105	0.00541	19.5	31301	25338	2991919	Ture	0.105	TSTE_TMIN
TTEN	TSTR	TMIN	PDAB	0.105	0.00454	23.1	42122	34134	2994132	Ture	0.105	TTEN_TMIN
TDAL	TSTO	TPAPP	PDAB	0.104	0.0041	25.3	43125	35010	2995764	Ture	0.104	TDAL_TPAPP
TBLE	TTEN	THSU	PDAB	-0.104	0.00412	-25.1	31173	38370	2991152	Ture	0.104	TTEN_THSU
TTEN	TSTR	TSEL	PDAB	0.104	0.0045	23.2	42098	34134	2990775	Ture	0.104	TTEN_TSEL
TBLE	TWUW	TSHI	PDAB	0.103	0.00544	19	52853	42965	2996091	Ture	0.103	TBLE_TSHI
TTEN	TSTR	TPAPP	PDAB	0.103	0.00451	22.9	41949	34095	2995584	Ture	0.103	TTEN_TPAPP
TBLE	TTEN	TROB	PDAB	-0.103	0.00414	-24.9	31089	38238	2991622	Ture	0.103	TTEN_TROB
TBLE	TWUW	TSTO	PDAB	0.102	0.00542	18.9	52350	42623	2997945	Ture	0.102	TBLE_TSTO
TBLE	TTEN	TPAPP	PDAB	-0.102	0.00413	-24.7	31237	38342	2990676	Ture	0.102	TTEN_TPAPP
TBLE	TWUW	TSTR	PDAB	0.101	0.00541	18.7	52275	42675	2997549	Ture	0.101	TBLE_TSTR
TORI	TDAL	TTIB	PDAB	0.101	0.0049	20.6	29085	23751	3009564	Ture	0.101	TORI_TTIB
TBLE	TTEN	TMIN	PDAB	-0.1	0.0041	-24.5	31485	38501	2989188	Ture	0.1	TTEN_TMIN
TBLE	TTEN	TSEL	PDAB	-0.0995	0.0041	-24.3	31516	38484	2986002	Ture	0.0995	TTEN_TSEL
TPOL	TOBS	TROB	PDAB	-0.0993	0.00405	-24.5	27330	33358	2989195	Ture	0.0993	TOBS_TROB
TPOL	TOBS	THSU	PDAB	-0.0985	0.00402	-24.5	27433	33426	2988854	Ture	0.0985	TOBS_THSU
TPOL	TOBS	TPAPP	PDAB	-0.0983	0.00414	-23.8	27487	33477	2988309	Ture	0.0983	TOBS_TPAPP
TBLE	TDAL	TSHI	PDAB	0.0969	0.00555	17.5	52256	43025	2997418	Ture	0.0969	TBLE_TSHI
TBLE	TDAL	TSTO	PDAB	0.0968	0.00559	17.3	51785	42647	2999228	Ture	0.0968	TBLE_TSTO
TPOL	TOBS	TMIN	PDAB	-0.0968	0.00404	-24	27657	33587	2986813	Ture	0.0968	TOBS_TMIN
TPOL	TOBS	TSEL	PDAB	-0.0959	0.00396	-24.2	27714	33594	2983650	Ture	0.0959	TOBS_TSEL
TBLE	TDAL	TSTR	PDAB	0.0955	0.00551	17.3	51709	42694	2998877	Ture	0.0955	TBLE_TSTR
TDAL	TSTR	TROB	PDAB	0.0955	0.00426	22.4	42003	34683	2996359	Ture	0.0955	TDAL_TROB
TDAL	TSTR	THSU	PDAB	0.0954	0.00423	22.6	42071	34743	2995931	Ture	0.0954	TDAL_THSU
TDAL	TSTR	TSEL	PDAB	0.0947	0.00419	22.6	42306	34988	2990574	Ture	0.0947	TDAL_TSEL
TWUW	TSTO	TROB	PDAB	0.0947	0.00438	21.6	42772	35375	2995475	Ture	0.0947	TWUW_TROB
TWUW	TSTO	THSU	PDAB	0.0945	0.00432	21.9	42840	35443	2994947	Ture	0.0945	TWUW_THSU
TDAL	TSTR	TMIN	PDAB	0.0942	0.00424	22.2	42323	35036	2993899	Ture	0.0942	TDAL_TMIN
TWUW	TSTO	TSEL	PDAB	0.0941	0.00423	22.2	43054	35649	2989741	Ture	0.0941	TWUW_TSEL
TWUW	TSTO	TMIN	PDAB	0.0936	0.00431	21.7	43039	35670	2992959	Ture	0.0936	TWUW_TMIN
TDAL	TSTR	TPAPP	PDAB	0.0935	0.00415	22.5	42180	34970	2995385	Ture	0.0935	TDAL_TPAPP
TBLE	TTEN	TSTO	PDAB	0.0926	0.0056	16.5	50958	42324	2999478	Ture	0.0926	TBLE_TSTO
TBLE	TDAL	TROB	PDAB	-0.0922	0.00389	-23.7	32042	38548	2991394	Ture	0.0922	TDAL_TROB
TBLE	TTEN	TSHI	PDAB	0.0921	0.00559	16.5	51440	42768	2997525	Ture	0.0921	TBLE_TSHI
TWUW	TSTO	TPAPP	PDAB	0.0921	0.00436	21.1	42920	35679	2994408	Ture	0.0921	TWUW_TPAPP
TPAPI	TWUW	TTIB	PDAB	0.092	0.00516	17.8	33933	28219	3004884	Ture	0.092	TPAPI_TTIB
TBLE	TDAL	TPAPP	PDAB	-0.0917	0.00386	-23.7	32176	38672	2990485	Ture	0.0917	TDAL_TPAPP
TBLE	TDAL	THSU	PDAB	-0.0914	0.00386	-23.7	32154	38622	2990986	Ture	0.0914	TDAL_THSU
TSTO	TPAPI	TROB	PDAB	-0.0907	0.0045	-20.2	33561	40257	2997272	Ture	0.0907	TPAPI_TROB
TBLE	TTEN	TSTR	PDAB	0.0906	0.00561	16.1	50840	42399	2999015	Ture	0.0906	TBLE_TSTR
TSTO	TPAPI	THSU	PDAB	-0.0905	0.0045	-20.1	33639	40334	2996716	Ture	0.0905	TPAPI_THSU
TBLE	TDAL	TMIN	PDAB	-0.0892	0.00379	-23.5	32449	38804	2988978	Ture	0.0892	TDAL_TMIN
TBLE	TDAL	TSEL	PDAB	-0.0891	0.00379	-23.5	32461	38814	2985821	Ture	0.0891	TDAL_TSEL
TSTO	TPAPI	TPAPP	PDAB	-0.089	0.00451	-19.7	33831	40440	2996178	Ture	0.089	TPAPI_TPAPP
TSTO	TPAPI	TMIN	PDAB	-0.0889	0.00442	-20.1	33880	40489	2994753	Ture	0.0889	TPAPI_TMIN
TSTO	TPAPI	TSEL	PDAB	-0.0887	0.00443	-20	33889	40482	2991422	Ture	0.0887	TPAPI_TSEL
TPAPI	TDAL	TTIB	PDAB	0.0866	0.00522	16.6	33428	28104	3006237	Ture	0.0866	TPAPI_TTIB
TORI	TTEN	TTIB	PDAB	0.0857	0.0049	17.5	28250	23789	3009880	Ture	0.0857	TORI_TTIB
TPAPI	TOBS	TMIN	PDAB	-0.0854	0.00425	-20.1	27045	32097	2994026	Ture	0.0854	TOBS_TMIN
TPAPI	TOBS	TSEL	PDAB	-0.0851	0.00431	-19.8	27051	32085	2990735	Ture	0.0851	TOBS_TSEL
TPAPI	TOBS	THSU	PDAB	-0.0847	0.00424	-19.9	26912	31891	2996024	Ture	0.0847	TOBS_THSU
TPAPI	TOBS	TROB	PDAB	-0.0846	0.00434	-19.5	26844	31806	2996520	Ture	0.0846	TOBS_TROB
TWUW	TSTR	TROB	PDAB	0.0844	0.00438	19.2	41827	35317	2995014	Ture	0.0844	TWUW_TROB
TWUW	TSTR	THSU	PDAB	0.0841	0.00435	19.3	41886	35385	2994529	Ture	0.0841	TWUW_THSU
TPAPI	TOBS	TPAPP	PDAB	-0.0838	0.00422	-19.9	27003	31940	2995450	Ture	0.0838	TOBS_TPAPP
TWUW	TSTR	TSEL	PDAB	0.0835	0.00425	19.7	42107	35617	2989286	Ture	0.0835	TWUW_TSEL
TWUW	TSTR	TMIN	PDAB	0.0827	0.00434	19	42084	35655	2992530	Ture	0.0827	TWUW_TMIN
TWUW	TSTR	TPAPP	PDAB	0.0817	0.00435	18.8	41964	35626	2993985	Ture	0.0817	TWUW_TPAPP
TBLE	TWUW	TROB	PDAB	-0.0804	0.00411	-19.6	32635	38345	2990151	Ture	0.0804	TWUW_TROB
TSTR	TPAPI	TROB	PDAB	-0.0799	0.00455	-17.5	33515	39331	2996760	Ture	0.0799	TPAPI_TROB
TSTR	TPAPI	THSU	PDAB	-0.0795	0.00451	-17.6	33596	39401	2996263	Ture	0.0795	TPAPI_THSU
TBLE	TWUW	THSU	PDAB	-0.0795	0.00408	-19.5	32758	38419	2989690	Ture	0.0795	TWUW_THSU
TBLE	TWUW	TPAPP	PDAB	-0.0792	0.00415	-19.1	32782	38419	2989215	Ture	0.0792	TWUW_TPAPP
TSTR	TPAPI	TPAPP	PDAB	-0.0779	0.00458	-17	33800	39514	2995707	Ture	0.0779	TPAPI_TPAPP
TSTR	TPAPI	TSEL	PDAB	-0.0775	0.00449	-17.3	33868	39560	2990915	Ture	0.0775	TPAPI_TSEL
TSTR	TPAPI	TMIN	PDAB	-0.0773	0.00446	-17.4	33879	39559	2994272	Ture	0.0773	TPAPI_TMIN
TBLE	TWUW	TSEL	PDAB	-0.0773	0.00389	-19.9	33058	38595	2984597	Ture	0.0773	TWUW_TSEL
TBLE	TWUW	TMIN	PDAB	-0.077	0.00399	-19.3	33044	38560	2987720	Ture	0.077	TWUW_TMIN
TSTO	TPOL	TSEL	PDAB	-0.0742	0.00456	-16.3	35557	41255	2984266	Ture	0.0742	TPOL_TSEL
TSTO	TPOL	TMIN	PDAB	-0.0739	0.00459	-16.1	35547	41217	2987472	Ture	0.0739	TPOL_TMIN
TSTO	TPOL	THSU	PDAB	-0.0736	0.00457	-16.1	35363	40985	2989501	Ture	0.0736	TPOL_THSU
TPAPI	TTEN	TTIB	PDAB	0.0735	0.00532	13.8	32583	28124	3006553	Ture	0.0735	TPAPI_TTIB
TSTO	TPOL	TROB	PDAB	-0.0732	0.00467	-15.7	35293	40863	2989868	Ture	0.0732	TPOL_TROB
TBLE	TOBS	TSHI	PDAB	0.0729	0.00579	12.6	48568	41974	2998074	Ture	0.0729	TBLE_TSHI
TSTO	TPOL	TPAPP	PDAB	-0.0718	0.00463	-15.5	35550	41047	2988972	Ture	0.0718	TPOL_TPAPP
TBLE	TOBS	TSTO	PDAB	0.0708	0.00593	11.9	48073	41718	2999993	Ture	0.0708	TBLE_TSTO
TBLE	TOBS	TSTR	PDAB	0.07	0.00586	12	47992	41717	2999558	Ture	0.07	TBLE_TSTR
TORI	TWUW	TPAPP	PDAB	0.0683	0.00427	16	30173	26317	2996432	Ture	0.0683	TORI_TPAPP
TBLE	TOBS	TTIB	PDAB	-0.0673	0.00582	-11.6	29890	34203	3002654	Ture	0.0673	TOBS_TTIB
TORI	TWUW	TROB	PDAB	0.0656	0.00454	14.4	29942	26254	2997490	Ture	0.0656	TORI_TROB
TSTE	TOBS	TPAPP	PDAB	0.0656	0.00532	12.3	28316	24828	2994061	Ture	0.0656	TSTE_TPAPP
TORI	TWUW	THSU	PDAB	0.0652	0.00441	14.8	29981	26311	2996955	Ture	0.0652	TORI_THSU
TORI	TWUW	TMIN	PDAB	0.0633	0.00445	14.2	30148	26557	2994982	Ture	0.0633	TORI_TMIN
TSTR	TPOL	TSEL	PDAB	-0.063	0.00466	-13.5	35575	40361	2983831	Ture	0.063	TPOL_TSEL
TSTR	TPOL	THSU	PDAB	-0.0627	0.00467	-13.4	35348	40074	2989093	Ture	0.0627	TPOL_THSU
TORI	TWUW	TSEL	PDAB	0.0625	0.0044	14.2	30117	26575	2991753	Ture	0.0625	TORI_TSEL
TSTE	TOBS	THSU	PDAB	0.0625	0.00542	11.5	28121	24811	2994576	Ture	0.0625	TSTE_THSU
TSTR	TPOL	TMIN	PDAB	-0.0624	0.0047	-13.3	35586	40319	2987062	Ture	0.0624	TPOL_TMIN
TSTR	TPOL	TROB	PDAB	-0.0623	0.00477	-13.1	35277	39964	2989437	Ture	0.0623	TPOL_TROB
TSTE	TOBS	TROB	PDAB	0.0621	0.00556	11.2	28030	24753	2994978	Ture	0.0621	TSTE_TROB
TSTE	TOBS	TSEL	PDAB	0.0612	0.0055	11.1	28278	25015	2989288	Ture	0.0612	TSTE_TSEL
TSTR	TPOL	TPAPP	PDAB	-0.0607	0.00476	-12.8	35552	40149	2988567	Ture	0.0607	TPOL_TPAPP
TSTE	TOBS	TMIN	PDAB	0.0607	0.00546	11.1	28273	25037	2992489	Ture	0.0607	TSTE_TMIN
TSHI	TBLE	TPAPP	PDAB	-0.058	0.00416	-14	40259	45217	2990014	Ture	0.058	TBLE_TPAPP
TSHI	TBLE	THSU	PDAB	-0.0578	0.00405	-14.3	40231	45167	2990568	Ture	0.0578	TBLE_THSU
TSHI	TBLE	TSEL	PDAB	-0.0577	0.00406	-14.2	40461	45420	2985384	Ture	0.0577	TBLE_TSEL
TSHI	TBLE	TMIN	PDAB	-0.0576	0.00409	-14.1	40455	45402	2988557	Ture	0.0576	TBLE_TMIN
TSHI	TBLE	TROB	PDAB	-0.0575	0.00416	-13.8	40135	45028	2990944	Ture	0.0575	TBLE_TROB
TSTE	TSTR	TTIB	PDAB	-0.0568	0.0119	-4.78	34233	38351	3005748	Ture	0.0568	TSTR_TTIB
TORI	TDAL	TPAPP	PDAB	0.0537	0.00426	12.6	29607	26590	2997826	Ture	0.0537	TORI_TPAPP
TORI	TDAL	TROB	PDAB	0.0521	0.00439	11.9	29387	26476	2998827	Ture	0.0521	TORI_TROB
TORI	TDAL	THSU	PDAB	0.0514	0.00436	11.8	29424	26546	2998388	Ture	0.0514	TORI_THSU
TPOL	TTEN	THSU	PDAB	-0.0513	0.00419	-12.2	30532	33834	2988265	Ture	0.0513	TTEN_THSU
TPOL	TWUW	TTIB	PDAB	0.0511	0.00521	9.81	33354	30111	2997529	Ture	0.0511	TPOL_TTIB
TPOL	TTEN	TROB	PDAB	-0.0507	0.00421	-12	30456	33707	2988639	Ture	0.0507	TTEN_TROB
TPOL	TTEN	TPAPP	PDAB	-0.0497	0.00429	-11.6	30594	33792	2987739	Ture	0.0497	TTEN_TPAPP
TPOL	TTEN	TMIN	PDAB	-0.0493	0.00416	-11.9	30782	33976	2986252	Ture	0.0493	TTEN_TMIN
TORI	TDAL	TMIN	PDAB	0.0492	0.00436	11.3	29582	26809	2996344	Ture	0.0492	TORI_TMIN
TORI	TDAL	TSEL	PDAB	0.0488	0.00437	11.2	29551	26802	2993036	Ture	0.0488	TORI_TSEL
TPOL	TTEN	TSEL	PDAB	-0.0483	0.00414	-11.7	30829	33956	2983057	Ture	0.0483	TTEN_TSEL
TPOL	TDAL	TTIB	PDAB	0.0459	0.00534	8.59	32865	29985	2998877	Ture	0.0459	TPOL_TTIB
TSTE	TSTO	TTIB	PDAB	-0.0444	0.0118	-3.75	35152	38414	3006284	Ture	0.0444	TSTO_TTIB
TORI	TTEN	TPAPP	PDAB	0.043	0.00434	9.91	28741	26372	2998093	Ture	0.043	TORI_TPAPP
TORI	TOBS	TTIB	PDAB	0.0428	0.00548	7.8	25500	23407	3010412	Ture	0.0428	TORI_TTIB
TORI	TTEN	TROB	PDAB	0.0406	0.00452	8.98	28510	26285	2999141	Ture	0.0406	TORI_TROB
TPOL	TDAL	TROB	PDAB	-0.0397	0.00403	-9.84	31394	33990	2988463	Ture	0.0397	TDAL_TROB
TPOL	TDAL	TPAPP	PDAB	-0.0393	0.00412	-9.53	31522	34098	2987577	Ture	0.0393	TDAL_TPAPP
TPOL	TDAL	THSU	PDAB	-0.0392	0.00396	-9.9	31491	34058	2988110	Ture	0.0392	TDAL_THSU
TORI	TTEN	THSU	PDAB	0.0384	0.00444	8.66	28512	26402	2998593	Ture	0.0384	TORI_THSU
TPOL	TDAL	TMIN	PDAB	-0.0381	0.00399	-9.55	31731	34245	2986076	Ture	0.0381	TDAL_TMIN
TORI	TTEN	TSEL	PDAB	0.038	0.00443	8.57	28685	26587	2993313	Ture	0.038	TORI_TSEL
TPOL	TDAL	TSEL	PDAB	-0.0378	0.00394	-9.61	31752	34249	2982911	Ture	0.0378	TDAL_TSEL
TORI	TTEN	TMIN	PDAB	0.0373	0.00436	8.56	28693	26629	2996649	Ture	0.0373	TORI_TMIN
TPAPI	TTEN	TMIN	PDAB	-0.037	0.00425	-8.7	30107	32419	2993436	Ture	0.037	TTEN_TMIN
TPAPI	TTEN	THSU	PDAB	-0.0368	0.0043	-8.55	29940	32226	2995367	Ture	0.0368	TTEN_THSU
TPAPI	TOBS	TTIB	PDAB	0.0364	0.00568	6.4	29788	27699	3007103	Ture	0.0364	TPAPI_TTIB
TPAPI	TTEN	TSEL	PDAB	-0.0364	0.00433	-8.41	30115	32393	2990131	Ture	0.0364	TTEN_TSEL
TPAPI	TTEN	TROB	PDAB	-0.0352	0.00434	-8.12	29907	32089	2995927	Ture	0.0352	TTEN_TROB
TPAPI	TTEN	TPAPP	PDAB	-0.0344	0.00434	-7.93	30061	32205	2994856	Ture	0.0344	TTEN_TPAPP
TPOL	TTEN	TTIB	PDAB	0.0323	0.00546	5.91	31963	29967	2999059	Ture	0.0323	TPOL_TTIB
TBLE	TTEN	TTIB	PDAB	-0.0288	0.00554	-5.2	32675	34615	3002126	Ture	0.0288	TTEN_TTIB
TPOL	TWUW	TROB	PDAB	-0.0274	0.00421	-6.51	31977	33781	2987180	Ture	0.0274	TWUW_TROB
TPOL	TWUW	THSU	PDAB	-0.0267	0.00416	-6.42	32089	33851	2986811	Ture	0.0267	TWUW_THSU
TPOL	TWUW	TPAPP	PDAB	-0.0262	0.00429	-6.1	32119	33845	2986292	Ture	0.0262	TWUW_TPAPP
TPAPI	TDAL	TSEL	PDAB	-0.0259	0.00401	-6.45	31033	32683	2989854	Ture	0.0259	TDAL_TSEL
TPAPI	TDAL	TMIN	PDAB	-0.0256	0.00403	-6.34	31047	32677	2993132	Ture	0.0256	TDAL_TMIN
TPOL	TWUW	TMIN	PDAB	-0.0254	0.00417	-6.08	32318	34000	2984793	Ture	0.0254	TWUW_TMIN
TPOL	TWUW	TSEL	PDAB	-0.0254	0.00404	-6.28	32350	34037	2981698	Ture	0.0254	TWUW_TSEL
TPAPI	TDAL	THSU	PDAB	-0.0244	0.00402	-6.06	30905	32450	2995169	Ture	0.0244	TDAL_THSU
TPAPI	TDAL	TROB	PDAB	-0.0241	0.00399	-6.03	30844	32364	2995621	Ture	0.0241	TDAL_TROB
TPAPI	TDAL	TPAPP	PDAB	-0.0239	0.00401	-5.98	30976	32495	2994592	Ture	0.0239	TDAL_TPAPP
TSTO	TBLE	TSEL	PDAB	-0.023	0.00448	-5.13	40077	41962	2987250	Ture	0.023	TBLE_TSEL
TSTO	TBLE	TMIN	PDAB	-0.0229	0.00447	-5.11	40059	41933	2990451	Ture	0.0229	TBLE_TMIN
TSTO	TBLE	THSU	PDAB	-0.0215	0.00447	-4.81	39892	41647	2992419	Ture	0.0215	TBLE_THSU
TSTO	TBLE	TROB	PDAB	-0.0209	0.00455	-4.59	39806	41502	2992884	Ture	0.0209	TBLE_TROB
TSTO	TBLE	TPAPP	PDAB	-0.0199	0.00446	-4.46	40065	41693	2991946	Ture	0.0199	TBLE_TPAPP
TBLE	TDAL	TTIB	PDAB	-0.0156	0.00551	-2.84	33562	34631	3001893	False	0.0156	TDAL_TTIB
TPAPI	TWUW	TSEL	PDAB	-0.0132	0.00416	-3.17	31599	32442	2988637	Ture	0.0132	TWUW_TSEL
TORI	TOBS	TMIN	PDAB	-0.0128	0.00464	-2.76	25691	26357	2997228	False	0.0128	TOBS_TMIN
TORI	TOBS	TSEL	PDAB	-0.0126	0.00456	-2.76	25667	26321	2993906	False	0.0126	TOBS_TSEL
TPAPI	TWUW	TMIN	PDAB	-0.0126	0.00416	-3.02	31602	32406	2991833	Ture	0.0126	TWUW_TMIN
TSTR	TBLE	TSEL	PDAB	-0.012	0.00453	-2.64	40097	41068	2986758	False	0.012	TBLE_TSEL
TPAPI	TWUW	THSU	PDAB	-0.0117	0.00419	-2.8	31464	32212	2993795	False	0.0117	TWUW_THSU
TPAPI	TWUW	TROB	PDAB	-0.0117	0.00427	-2.73	31401	32142	2994341	False	0.0117	TWUW_TROB
TSTR	TBLE	TMIN	PDAB	-0.0115	0.00453	-2.54	40093	41026	2989983	False	0.0115	TBLE_TMIN
TORI	TOBS	THSU	PDAB	-0.0113	0.00457	-2.48	25529	26114	2999233	False	0.0113	TOBS_THSU
TSTR	TBLE	THSU	PDAB	-0.0107	0.00452	-2.36	39874	40732	2991986	False	0.0107	TBLE_THSU
TORI	TOBS	TROB	PDAB	-0.0107	0.00474	-2.27	25489	26043	2999713	False	0.0107	TOBS_TROB
TPAPI	TWUW	TPAPP	PDAB	-0.0106	0.00421	-2.51	31561	32235	2993259	False	0.0106	TWUW_TPAPP
TSTR	TBLE	TROB	PDAB	-0.0101	0.00458	-2.2	39794	40603	2992392	False	0.0101	TBLE_TROB
TBLE	TWUW	TTIB	PDAB	-0.0101	0.0054	-1.87	34063	34759	3000579	False	0.0101	TWUW_TTIB
TSTR	TBLE	TPAPP	PDAB	-0.009	0.00453	-1.98	40067	40793	2991484	False	0.009	TBLE_TPAPP
TORI	TOBS	TPAPP	PDAB	-0.0081	0.00452	-1.8	25720	26142	2998670	False	0.0081	TOBS_TPAPP
TPOL	TOBS	TTIB	PDAB	-0.0063	0.00568	-1.11	29153	29525	2999575	False	0.0063	TOBS_TTIB
TSTE	TSHI	TTIB	PDAB	0.0027	0.0118	0.225	38867	38658	3004269	False	0.0027	TSTE_TTIB
TBLE	TORI	TDAL	PDAB	-0.255	0.00606	-42.1	30000	50548	3001237	Ture	0.255	TORI_TDAL
TBLE	TORI	THSU	PDAB	-0.154	0.00405	-38.2	25519	34844	2994335	Ture	0.154	TORI_THSU
TBLE	TORI	TMIN	PDAB	-0.15	0.00396	-37.7	25860	34964	2992386	Ture	0.15	TORI_TMIN
TBLE	TORI	TOBS	PDAB	-0.254	0.00616	-41.2	29626	49777	3001977	Ture	0.254	TORI_TOBS
TBLE	TORI	TPAPP	PDAB	-0.157	0.0041	-38.3	25505	34996	2993882	Ture	0.157	TORI_TPAPP
TBLE	TORI	TROB	PDAB	-0.156	0.00416	-37.5	25420	34813	2994811	Ture	0.156	TORI_TROB
TBLE	TORI	TSEL	PDAB	-0.149	0.00403	-37	25895	34970	2989177	Ture	0.149	TORI_TSEL
TBLE	TORI	TSHI	PDAB	-0.122	0.00859	-14.2	35817	45795	3000766	Ture	0.122	TORI_TSHI
TBLE	TORI	TSTO	PDAB	-0.132	0.00888	-14.8	35178	45851	3002746	Ture	0.132	TORI_TSTO
TBLE	TORI	TSTR	PDAB	-0.134	0.00884	-15.1	35062	45872	3002282	Ture	0.134	TORI_TSTR
TBLE	TORI	TTEN	PDAB	-0.252	0.0061	-41.4	30108	50418	3001456	Ture	0.252	TORI_TTEN
TBLE	TORI	TTIB	PDAB	-0.111	0.00645	-17.2	25609	31997	3005428	Ture	0.111	TORI_TTIB
TBLE	TORI	TWUW	PDAB	-0.255	0.0061	-41.9	29957	50488	2999947	Ture	0.255	TORI_TWUW
TBLE	TPAPI	TDAL	PDAB	-0.128	0.00489	-26.2	22055	28520	2998737	Ture	0.128	TPAPI_TDAL
TBLE	TPAPI	THSU	PDAB	-0.108	0.00492	-22	20190	25087	2991853	Ture	0.108	TPAPI_THSU
TBLE	TPAPI	TMIN	PDAB	-0.103	0.00476	-21.7	20449	25144	2989910	Ture	0.103	TPAPI_TMIN
TBLE	TPAPI	TOBS	PDAB	-0.126	0.0054	-23.3	21692	27929	2999466	Ture	0.126	TPAPI_TOBS
TBLE	TPAPI	TORI	PDAB	-0.165	0.00535	-30.8	22285	31065	3002232	Ture	0.165	TPAPI_TORI
TBLE	TPAPI	TPAPP	PDAB	-0.109	0.00472	-23.1	20179	25125	2991389	Ture	0.109	TPAPI_TPAPP
TBLE	TPAPI	TROB	PDAB	-0.11	0.00513	-21.4	20095	25047	2992338	Ture	0.11	TPAPI_TROB
TBLE	TPAPI	TSEL	PDAB	-0.102	0.00498	-20.5	20493	25161	2986718	Ture	0.102	TPAPI_TSEL
TBLE	TPAPI	TSHI	PDAB	-0.126	0.0046	-27.3	22927	29520	2998365	Ture	0.126	TPAPI_TSHI
TBLE	TPAPI	TSTE	PDAB	-0.146	0.00462	-31.7	23632	31737	2997832	Ture	0.146	TPAPI_TSTE
TBLE	TPAPI	TSTO	PDAB	-0.135	0.00493	-27.5	22393	29407	3000222	Ture	0.135	TPAPI_TSTO
TBLE	TPAPI	TSTR	PDAB	-0.139	0.00487	-28.6	22263	29464	2999773	Ture	0.139	TPAPI_TSTR
TBLE	TPAPI	TTEN	PDAB	-0.125	0.00495	-25.3	22086	28410	2998937	Ture	0.125	TPAPI_TTEN
TBLE	TPAPI	TTIB	PDAB	-0.154	0.00538	-28.6	17607	23992	3002874	Ture	0.154	TPAPI_TTIB
TBLE	TPAPI	TWUW	PDAB	-0.128	0.00496	-25.9	22025	28522	2997464	Ture	0.128	TPAPI_TWUW
TBLE	TPOL	TDAL	PDAB	-0.211	0.0066	-31.9	8115	12443	2995739	Ture	0.211	TPOL_TDAL
TBLE	TPOL	THSU	PDAB	-0.205	0.00711	-28.8	7575	11471	2988944	Ture	0.205	TPOL_THSU
TBLE	TPOL	TMIN	PDAB	-0.199	0.00704	-28.2	7711	11535	2986940	Ture	0.199	TPOL_TMIN
TBLE	TPOL	TOBS	PDAB	-0.22	0.00723	-30.4	7897	12348	2996439	Ture	0.22	TPOL_TOBS
TBLE	TPOL	TORI	PDAB	-0.218	0.00654	-33.4	7923	12343	2999067	Ture	0.218	TPOL_TORI
TBLE	TPOL	TPAPI	PDAB	-0.227	0.00631	-35.9	8377	13288	2996817	Ture	0.227	TPOL_TPAPI
TBLE	TPOL	TPAPP	PDAB	-0.207	0.00712	-29	7503	11416	2988423	Ture	0.207	TPOL_TPAPP
TBLE	TPOL	TROB	PDAB	-0.206	0.00707	-29.1	7517	11417	2989327	Ture	0.206	TPOL_TROB
TBLE	TPOL	TSEL	PDAB	-0.199	0.00694	-28.7	7721	11562	2983813	Ture	0.199	TPOL_TSEL
TBLE	TPOL	TSHI	PDAB	-0.193	0.0066	-29.3	8505	12573	2995296	Ture	0.193	TPOL_TSHI
TBLE	TPOL	TSTE	PDAB	-0.219	0.00663	-33	8143	12707	2994749	Ture	0.219	TPOL_TSTE
TBLE	TPOL	TSTO	PDAB	-0.194	0.00675	-28.7	8265	12237	2997132	Ture	0.194	TPOL_TSTO
TBLE	TPOL	TSTR	PDAB	-0.196	0.00676	-29	8217	12231	2996733	Ture	0.196	TPOL_TSTR
TBLE	TPOL	TTEN	PDAB	-0.211	0.00687	-30.7	8116	12460	2995896	Ture	0.211	TPOL_TTEN
TBLE	TPOL	TTIB	PDAB	-0.245	0.00753	-32.5	6043	9966	2999754	Ture	0.245	TPOL_TTIB
TBLE	TPOL	TWUW	PDAB	-0.209	0.00673	-31.1	8183	12518	2994447	Ture	0.209	TPOL_TWUW
TBLE	TTIB	THSU	PDAB	0.0966	0.00424	22.7	44378	36562	2995075	Ture	0.0966	TBLE_THSU
TBLE	TTIB	TMIN	PDAB	0.0934	0.00421	22.2	44375	36797	2993108	Ture	0.0934	TBLE_TMIN
TBLE	TTIB	TPAPP	PDAB	0.0969	0.00427	22.7	44533	36668	2994593	Ture	0.0969	TBLE_TPAPP
TBLE	TTIB	TROB	PDAB	0.0966	0.00432	22.4	44267	36466	2995546	Ture	0.0966	TBLE_TROB
TBLE	TTIB	TSEL	PDAB	0.094	0.00424	22.2	44394	36768	2989889	Ture	0.094	TBLE_TSEL
TDAL	TOBS	TBLE	PDAB	-0.0811	0.00473	-17.1	18660	21956	2999225	Ture	0.0811	TOBS_TBLE
TDAL	TOBS	THSU	PDAB	-0.0943	0.00517	-18.2	16529	19970	2996474	Ture	0.0943	TOBS_THSU
TDAL	TOBS	TMIN	PDAB	-0.093	0.00523	-17.8	16661	20078	2994414	Ture	0.093	TOBS_TMIN
TDAL	TOBS	TORI	PDAB	-0.0729	0.00507	-14.4	18377	21269	3006724	Ture	0.0729	TOBS_TORI
TDAL	TOBS	TPAPI	PDAB	-0.0769	0.00519	-14.8	18238	21277	3003489	Ture	0.0769	TOBS_TPAPI
TDAL	TOBS	TPAPP	PDAB	-0.0938	0.00528	-17.8	16549	19975	2995882	Ture	0.0938	TOBS_TPAPP
TDAL	TOBS	TPOL	PDAB	-0.0855	0.00471	-18.2	18275	21693	2996262	Ture	0.0855	TOBS_TPOL
TDAL	TOBS	TROB	PDAB	-0.0944	0.00529	-17.9	16486	19923	2996889	Ture	0.0944	TOBS_TROB
TDAL	TOBS	TSEL	PDAB	-0.092	0.00521	-17.7	16699	20085	2991147	Ture	0.092	TOBS_TSEL
TDAL	TOBS	TSHI	PDAB	-0.0664	0.00483	-13.8	18560	21201	3002828	Ture	0.0664	TOBS_TSHI
TDAL	TOBS	TSTE	PDAB	-0.0799	0.00495	-16.1	18109	21254	3001899	Ture	0.0799	TOBS_TSTE
TDAL	TOBS	TSTO	PDAB	-0.0709	0.00483	-14.7	18215	20996	3004643	Ture	0.0709	TOBS_TSTO
TDAL	TOBS	TSTR	PDAB	-0.0698	0.00496	-14.1	18221	20955	3004221	Ture	0.0698	TOBS_TSTR
TDAL	TOBS	TTIB	PDAB	-0.0982	0.00572	-17.2	14808	18032	3007484	Ture	0.0982	TOBS_TTIB
TDAL	TTEN	TBLE	PDAB	-0.0233	0.0048	-4.85	21010	22012	2998821	Ture	0.0233	TTEN_TBLE
TDAL	TTEN	THSU	PDAB	-0.0195	0.0051	-3.82	18766	19511	2995972	Ture	0.0195	TTEN_THSU
TDAL	TTEN	TMIN	PDAB	-0.0177	0.00513	-3.46	18951	19635	2993933	Ture	0.0177	TTEN_TMIN
TDAL	TTEN	TOBS	PDAB	0.0343	0.00644	5.33	26653	24886	3004447	Ture	0.0343	TDAL_TOBS
TDAL	TTEN	TORI	PDAB	-0.0187	0.00504	-3.72	20641	21429	3006266	Ture	0.0187	TTEN_TORI
TDAL	TTEN	TPAPI	PDAB	-0.0203	0.005	-4.05	20564	21416	3003022	Ture	0.0203	TTEN_TPAPI
TDAL	TTEN	TPAPP	PDAB	-0.0163	0.00503	-3.24	18846	19471	2995399	Ture	0.0163	TTEN_TPAPP
TDAL	TTEN	TPOL	PDAB	-0.0247	0.00501	-4.94	20645	21692	2995855	Ture	0.0247	TTEN_TPOL
TDAL	TTEN	TROB	PDAB	-0.0172	0.00517	-3.33	18750	19407	2996406	Ture	0.0172	TTEN_TROB
TDAL	TTEN	TSEL	PDAB	-0.0165	0.00534	-3.09	18965	19602	2990656	Ture	0.0165	TTEN_TSEL
TDAL	TTEN	TSHI	PDAB	-0.0128	0.00516	-2.48	20821	21361	3002389	False	0.0128	TTEN_TSHI
TDAL	TTEN	TSTE	PDAB	-0.0227	0.00498	-4.56	20329	21273	3001423	Ture	0.0227	TTEN_TSTE
TDAL	TTEN	TSTO	PDAB	-0.0117	0.00494	-2.37	20520	21006	3004195	False	0.0117	TTEN_TSTO
TDAL	TTEN	TSTR	PDAB	-0.0134	0.00511	-2.62	20487	21045	3003812	False	0.0134	TTEN_TSTR
TDAL	TTEN	TTIB	PDAB	-0.0243	0.00551	-4.4	17035	17881	3007034	Ture	0.0243	TTEN_TTIB
TDAL	TTIB	THSU	PDAB	0.188	0.00399	47	45458	31102	2999184	Ture	0.188	TDAL_THSU
TDAL	TTIB	TMIN	PDAB	0.182	0.00405	45	45374	31386	2997122	Ture	0.182	TDAL_TMIN
TDAL	TTIB	TPAPP	PDAB	0.188	0.00405	46.4	45615	31192	2998585	Ture	0.188	TDAL_TPAPP
TDAL	TTIB	TROB	PDAB	0.188	0.00405	46.4	45380	31006	2999619	Ture	0.188	TDAL_TROB
TDAL	TTIB	TSEL	PDAB	0.183	0.00394	46.4	45340	31304	2993803	Ture	0.183	TDAL_TSEL
TDAL	TWUW	TBLE	PDAB	0.0126	0.00535	2.36	19609	19121	2997671	False	0.0126	TDAL_TBLE
TDAL	TWUW	THSU	PDAB	0.0224	0.00541	4.14	17925	17138	2994745	Ture	0.0224	TDAL_THSU
TDAL	TWUW	TMIN	PDAB	0.0231	0.00541	4.27	18032	17218	2992701	Ture	0.0231	TDAL_TMIN
TDAL	TWUW	TOBS	PDAB	0.0398	0.00586	6.78	22423	20709	3003242	Ture	0.0398	TDAL_TOBS
TDAL	TWUW	TORI	PDAB	0.0124	0.0056	2.21	19061	18594	3005020	False	0.0124	TDAL_TORI
TDAL	TWUW	TPAPI	PDAB	0.0123	0.00525	2.35	19083	18619	3001814	False	0.0123	TDAL_TPAPI
TDAL	TWUW	TPAPP	PDAB	0.024	0.00527	4.55	17921	17080	2994178	Ture	0.024	TDAL_TPAPP
TDAL	TWUW	TPOL	PDAB	0.0125	0.00537	2.32	19282	18807	2994703	False	0.0125	TDAL_TPOL
TDAL	TWUW	TROB	PDAB	0.0221	0.00546	4.05	17868	17094	2995191	Ture	0.0221	TDAL_TROB
TDAL	TWUW	TSEL	PDAB	0.0222	0.00544	4.08	18028	17245	2989522	Ture	0.0222	TDAL_TSEL
TDAL	TWUW	TSHI	PDAB	0.0168	0.00573	2.93	19394	18754	3001212	False	0.0168	TDAL_TSHI
TDAL	TWUW	TSTE	PDAB	0.0074	0.00523	1.41	18979	18702	3000225	False	0.0074	TDAL_TSTE
TDAL	TWUW	TSTO	PDAB	0.0153	0.00572	2.67	19063	18490	3002936	False	0.0153	TDAL_TSTO
TDAL	TWUW	TSTR	PDAB	0.0152	0.00574	2.64	19061	18492	3002579	False	0.0152	TDAL_TSTR
TDAL	TWUW	TTEN	PDAB	-0.0115	0.00525	-2.18	22936	23467	3002840	False	0.0115	TWUW_TTEN
TDAL	TWUW	TTIB	PDAB	0.0124	0.00611	2.04	16204	15806	3005759	False	0.0124	TDAL_TTIB
TMIN	THSU	TBLE	PDAB	-0.0384	0.00675	-5.69	7592	8198	2988700	Ture	0.0384	THSU_TBLE
TMIN	THSU	TDAL	PDAB	-0.0464	0.00677	-6.85	7289	7997	2992684	Ture	0.0464	THSU_TDAL
TMIN	THSU	TOBS	PDAB	-0.049	0.00686	-7.13	7173	7912	2993580	Ture	0.049	THSU_TOBS
TMIN	THSU	TORI	PDAB	-0.0544	0.00677	-8.04	7084	7899	2996254	Ture	0.0544	THSU_TORI
TMIN	THSU	TPAPI	PDAB	-0.0527	0.0068	-7.75	7252	8059	2993013	Ture	0.0527	THSU_TPAPI
TMIN	THSU	TPAPP	PDAB	-0.15	0.00699	-21.5	8331	11273	2991310	Ture	0.15	THSU_TPAPP
TMIN	THSU	TPOL	PDAB	-0.0438	0.00668	-6.55	7404	8082	2985769	Ture	0.0438	THSU_TPOL
TMIN	THSU	TSHI	PDAB	-0.0398	0.00689	-5.78	7502	8125	2992432	Ture	0.0398	THSU_TSHI
TMIN	THSU	TSTE	PDAB	-0.0534	0.00695	-7.68	7211	8025	2991570	Ture	0.0534	THSU_TSTE
TMIN	THSU	TSTO	PDAB	-0.0479	0.00718	-6.67	7343	8081	2994297	Ture	0.0479	THSU_TSTO
TMIN	THSU	TSTR	PDAB	-0.0452	0.00708	-6.39	7339	8034	2993817	Ture	0.0452	THSU_TSTR
TMIN	THSU	TTEN	PDAB	-0.051	0.00693	-7.37	7240	8019	2992935	Ture	0.051	THSU_TTEN
TMIN	THSU	TTIB	PDAB	-0.0404	0.00767	-5.26	6336	6869	2997187	Ture	0.0404	THSU_TTIB
TMIN	THSU	TWUW	PDAB	-0.0489	0.00669	-7.32	7253	7999	2991275	Ture	0.0489	THSU_TWUW
TMIN	TPAPP	TBLE	PDAB	-0.0426	0.00518	-8.23	14460	15747	2986278	Ture	0.0426	TPAPP_TBLE
TMIN	TPAPP	TDAL	PDAB	-0.0478	0.00547	-8.73	13928	15326	2990164	Ture	0.0478	TPAPP_TDAL
TMIN	TPAPP	TOBS	PDAB	-0.0485	0.00549	-8.82	13760	15161	2991061	Ture	0.0485	TPAPP_TOBS
TMIN	TPAPP	TORI	PDAB	-0.0565	0.00507	-11.1	13706	15346	2993764	Ture	0.0565	TPAPP_TORI
TMIN	TPAPP	TPAPI	PDAB	-0.0523	0.00527	-9.92	13949	15489	2990512	Ture	0.0523	TPAPP_TPAPI
TMIN	TPAPP	TPOL	PDAB	-0.0461	0.00536	-8.61	14180	15551	2983316	Ture	0.0461	TPAPP_TPOL
TMIN	TPAPP	TSHI	PDAB	-0.0429	0.00554	-7.74	14268	15546	2989863	Ture	0.0429	TPAPP_TSHI
TMIN	TPAPP	TSTE	PDAB	-0.0563	0.00576	-9.77	13927	15588	2989161	Ture	0.0563	TPAPP_TSTE
TMIN	TPAPP	TSTO	PDAB	-0.0513	0.00567	-9.05	14036	15554	2991805	Ture	0.0513	TPAPP_TSTO
TMIN	TPAPP	TSTR	PDAB	-0.0506	0.00572	-8.85	14027	15523	2991288	Ture	0.0506	TPAPP_TSTR
TMIN	TPAPP	TTEN	PDAB	-0.0469	0.00544	-8.62	13900	15267	2990460	Ture	0.0469	TPAPP_TTEN
TMIN	TPAPP	TTIB	PDAB	-0.0464	0.00606	-7.65	12190	13375	2994664	Ture	0.0464	TPAPP_TTIB
TMIN	TPAPP	TWUW	PDAB	-0.0472	0.00573	-8.24	13863	15238	2988797	Ture	0.0472	TPAPP_TWUW
TMIN	TROB	TBLE	PDAB	-0.106	0.00684	-15.5	6366	7872	2989364	Ture	0.106	TROB_TBLE
TMIN	TROB	TDAL	PDAB	-0.119	0.00713	-16.7	6064	7699	2993307	Ture	0.119	TROB_TDAL
TMIN	TROB	TOBS	PDAB	-0.122	0.00684	-17.8	5957	7614	2994245	Ture	0.122	TROB_TOBS
TMIN	TROB	TORI	PDAB	-0.131	0.00678	-19.4	5861	7633	2996976	Ture	0.131	TROB_TORI
TMIN	TROB	TPAPI	PDAB	-0.128	0.00707	-18.1	6024	7797	2993746	Ture	0.128	TROB_TPAPI
TMIN	TROB	TPAPP	PDAB	-0.246	0.0075	-32.8	6856	11324	2991931	Ture	0.246	TROB_TPAPP
TMIN	TROB	TPOL	PDAB	-0.114	0.00665	-17.2	6177	7769	2986337	Ture	0.114	TROB_TPOL
TMIN	TROB	TSHI	PDAB	-0.11	0.00683	-16.1	6280	7834	2993055	Ture	0.11	TROB_TSHI
TMIN	TROB	TSTE	PDAB	-0.124	0.00667	-18.6	6028	7739	2992210	Ture	0.124	TROB_TSTE
TMIN	TROB	TSTO	PDAB	-0.121	0.00737	-16.4	6117	7797	2995009	Ture	0.121	TROB_TSTO
TMIN	TROB	TSTR	PDAB	-0.117	0.00711	-16.5	6126	7753	2994472	Ture	0.117	TROB_TSTR
TMIN	TROB	TTEN	PDAB	-0.119	0.00715	-16.6	6032	7659	2993660	Ture	0.119	TROB_TTEN
TMIN	TROB	TTIB	PDAB	-0.122	0.00805	-15.1	5176	6610	2997910	Ture	0.122	TROB_TTIB
TMIN	TROB	TWUW	PDAB	-0.123	0.00707	-17.3	6016	7697	2991963	Ture	0.123	TROB_TWUW
TMIN	TSEL	TBLE	PDAB	0.0618	0.00868	7.12	5744	5075	2986073	Ture	0.0618	TMIN_TBLE
TMIN	TSEL	TDAL	PDAB	0.066	0.0087	7.58	5576	4885	2989908	Ture	0.066	TMIN_TDAL
TMIN	TSEL	THSU	PDAB	-0.0556	0.0122	-4.57	8920	9972	2991525	Ture	0.0556	TSEL_THSU
TMIN	TSEL	TOBS	PDAB	0.0705	0.00915	7.7	5545	4814	2990833	Ture	0.0705	TMIN_TOBS
TMIN	TSEL	TORI	PDAB	0.0671	0.00876	7.66	5454	4768	2993520	Ture	0.0671	TMIN_TORI
TMIN	TSEL	TPAPI	PDAB	0.0659	0.00872	7.55	5572	4883	2990302	Ture	0.0659	TMIN_TPAPI
TMIN	TSEL	TPAPP	PDAB	-0.0272	0.00846	-3.21	6424	6783	2988714	Ture	0.0272	TSEL_TPAPP
TMIN	TSEL	TPOL	PDAB	0.0611	0.0091	6.71	5636	4987	2983059	Ture	0.0611	TMIN_TPOL
TMIN	TSEL	TROB	PDAB	-0.0553	0.011	-5.04	9026	10084	2992277	Ture	0.0553	TSEL_TROB
TMIN	TSEL	TSHI	PDAB	0.0676	0.00847	7.98	5717	4993	2989654	Ture	0.0676	TMIN_TSHI
TMIN	TSEL	TSTE	PDAB	0.067	0.00871	7.69	5586	4884	2988849	Ture	0.067	TMIN_TSTE
TMIN	TSEL	TSTO	PDAB	0.069	0.00856	8.06	5643	4914	2991559	Ture	0.069	TMIN_TSTO
TMIN	TSEL	TSTR	PDAB	0.0713	0.00848	8.41	5637	4887	2991018	Ture	0.0713	TMIN_TSTR
TMIN	TSEL	TTEN	PDAB	0.0705	0.00915	7.7	5570	4837	2990230	Ture	0.0705	TMIN_TTEN
TMIN	TSEL	TTIB	PDAB	0.0953	0.00985	9.68	4938	4078	2994440	Ture	0.0953	TMIN_TTIB
TMIN	TSEL	TWUW	PDAB	0.063	0.00925	6.81	5564	4904	2988623	Ture	0.063	TMIN_TWUW
TOBS	TTIB	THSU	PDAB	0.246	0.00407	60.4	45211	27376	3000061	Ture	0.246	TOBS_THSU
TOBS	TTIB	TMIN	PDAB	0.24	0.0041	58.5	45075	27639	2998037	Ture	0.24	TOBS_TMIN
TOBS	TTIB	TPAPP	PDAB	0.245	0.00403	60.8	45361	27501	2999461	Ture	0.245	TOBS_TPAPP
TOBS	TTIB	TROB	PDAB	0.246	0.00412	59.8	45127	27280	3000537	Ture	0.246	TOBS_TROB
TOBS	TTIB	TSEL	PDAB	0.24	0.00401	59.9	45030	27581	2994705	Ture	0.24	TOBS_TSEL
TORI	TPAPI	TDAL	PDAB	0.197	0.0068	28.9	42873	28777	3005599	Ture	0.197	TORI_TDAL
TORI	TPAPI	THSU	PDAB	0.0847	0.00409	20.7	28226	23818	2998762	Ture	0.0847	TORI_THSU
TORI	TPAPI	TMIN	PDAB	0.0837	0.00418	20.1	28393	24006	2996816	Ture	0.0837	TORI_TMIN
TORI	TPAPI	TOBS	PDAB	0.198	0.00699	28.3	42161	28237	3006449	Ture	0.198	TORI_TOBS
TORI	TPAPI	TPAPP	PDAB	0.0865	0.00414	20.9	28404	23883	2998240	Ture	0.0865	TORI_TPAPP
TORI	TPAPI	TROB	PDAB	0.085	0.0042	20.2	28205	23787	2999325	Ture	0.085	TORI_TROB
TORI	TPAPI	TSEL	PDAB	0.0837	0.00426	19.6	28408	24020	2993474	Ture	0.0837	TORI_TSEL
TORI	TPAPI	TSHI	PDAB	0.0462	0.00956	4.84	38087	34727	3005366	Ture	0.0462	TORI_TSHI
TORI	TPAPI	TSTO	PDAB	0.0503	0.00965	5.21	38002	34369	3007255	Ture	0.0503	TORI_TSTO
TORI	TPAPI	TSTR	PDAB	0.0495	0.00963	5.15	37977	34397	3006773	Ture	0.0495	TORI_TSTR
TORI	TPAPI	TTEN	PDAB	0.196	0.00684	28.6	42786	28788	3005897	Ture	0.196	TORI_TTEN
TORI	TPAPI	TTIB	PDAB	0	0.00616	-0.001	25058	25056	3010069	False	0	TORI_TTIB
TORI	TPAPI	TWUW	PDAB	0.197	0.00692	28.4	42770	28718	3004270	Ture	0.197	TORI_TWUW
TORI	TPOL	TDAL	PDAB	0.216	0.00686	31.5	45608	29415	2998256	Ture	0.216	TORI_TDAL
TORI	TPOL	THSU	PDAB	0.0985	0.00414	23.8	30192	24779	2991411	Ture	0.0985	TORI_THSU
TORI	TPOL	TMIN	PDAB	0.095	0.00414	22.9	30318	25056	2989398	Ture	0.095	TORI_TMIN
TORI	TPOL	TOBS	PDAB	0.212	0.00702	30.2	44809	29147	2998936	Ture	0.212	TORI_TOBS
TORI	TPOL	TPAPP	PDAB	0.101	0.00433	23.3	30345	24778	2990896	Ture	0.101	TORI_TPAPP
TORI	TPOL	TROB	PDAB	0.0999	0.00431	23.2	30172	24693	2991789	Ture	0.0999	TORI_TROB
TORI	TPOL	TSEL	PDAB	0.0942	0.00414	22.8	30322	25099	2986187	Ture	0.0942	TORI_TSEL
TORI	TPOL	TSHI	PDAB	0.0775	0.00968	8.01	40987	35096	2997821	Ture	0.0775	TORI_TSHI
TORI	TPOL	TSTO	PDAB	0.0889	0.00982	9.05	40996	34307	2999692	Ture	0.0889	TORI_TSTO
TORI	TPOL	TSTR	PDAB	0.0903	0.00982	9.2	41019	34233	2999285	Ture	0.0903	TORI_TSTR
TORI	TPOL	TTEN	PDAB	0.212	0.0068	31.2	45501	29574	2998420	Ture	0.212	TORI_TTEN
TORI	TPOL	TTIB	PDAB	0.0469	0.00645	7.27	27273	24830	3002324	Ture	0.0469	TORI_TTIB
TORI	TPOL	TWUW	PDAB	0.216	0.0069	31.3	45565	29385	2996927	Ture	0.216	TORI_TWUW
TORI	TTIB	THSU	PDAB	0.241	0.00385	62.5	44761	27395	3002792	Ture	0.241	TORI_THSU
TORI	TTIB	TMIN	PDAB	0.234	0.00392	59.6	44586	27691	3000820	Ture	0.234	TORI_TMIN
TORI	TTIB	TPAPP	PDAB	0.242	0.0039	62.1	45074	27502	3002251	Ture	0.242	TORI_TPAPP
TORI	TTIB	TROB	PDAB	0.242	0.00387	62.4	44718	27298	3003339	Ture	0.242	TORI_TROB
TORI	TTIB	TSEL	PDAB	0.234	0.00389	60.2	44563	27646	2997438	Ture	0.234	TORI_TSEL
TPAPI	TTIB	THSU	PDAB	0.173	0.00396	43.6	43539	30724	2999492	Ture	0.173	TPAPI_THSU
TPAPI	TTIB	TMIN	PDAB	0.166	0.00396	42.1	43368	30997	2997528	Ture	0.166	TPAPI_TMIN
TPAPI	TTIB	TPAPP	PDAB	0.173	0.00396	43.8	43742	30835	2998938	Ture	0.173	TPAPI_TPAPP
TPAPI	TTIB	TROB	PDAB	0.174	0.00394	44	43491	30630	3000051	Ture	0.174	TPAPI_TROB
TPAPI	TTIB	TSEL	PDAB	0.167	0.00394	42.4	43348	30954	2994177	Ture	0.167	TPAPI_TSEL
TPAPP	THSU	TBLE	PDAB	0.0251	0.00545	4.6	14201	13507	2988204	Ture	0.0251	TPAPP_TBLE
TPAPP	THSU	TDAL	PDAB	0.026	0.00565	4.6	13742	13046	2992171	Ture	0.026	TPAPP_TDAL
TPAPP	THSU	TOBS	PDAB	0.0254	0.00556	4.57	13573	12902	2993044	Ture	0.0254	TPAPP_TOBS
TPAPP	THSU	TORI	PDAB	0.0317	0.00531	5.96	13748	12904	2995701	Ture	0.0317	TPAPP_TORI
TPAPP	THSU	TPAPI	PDAB	0.0278	0.00562	4.95	13914	13161	2992438	Ture	0.0278	TPAPP_TPAPI
TPAPP	THSU	TPOL	PDAB	0.0255	0.0056	4.55	14005	13309	2985285	Ture	0.0255	TPAPP_TPOL
TPAPP	THSU	TSHI	PDAB	0.0239	0.00557	4.28	14002	13349	2991860	Ture	0.0239	TPAPP_TSHI
TPAPP	THSU	TSTE	PDAB	0.0318	0.00593	5.36	13988	13126	2991082	Ture	0.0318	TPAPP_TSTE
TPAPP	THSU	TSTO	PDAB	0.0292	0.00573	5.09	13952	13161	2993758	Ture	0.0292	TPAPP_TSTO
TPAPP	THSU	TSTR	PDAB	0.03	0.00584	5.14	13930	13118	2993283	Ture	0.03	TPAPP_TSTR
TPAPP	THSU	TTEN	PDAB	0.0227	0.00559	4.05	13672	13066	2992406	Ture	0.0227	TPAPP_TTEN
TPAPP	THSU	TTIB	PDAB	0.0286	0.00619	4.63	12034	11364	2996619	Ture	0.0286	TPAPP_TTIB
TPAPP	THSU	TWUW	PDAB	0.024	0.00579	4.15	13674	13032	2990762	Ture	0.024	TPAPP_TWUW
TPAPP	TSEL	TBLE	PDAB	0.0642	0.00519	12.4	16233	14275	2983609	Ture	0.0642	TPAPP_TBLE
TPAPP	TSEL	TDAL	PDAB	0.0708	0.00532	13.3	15768	13683	2987424	Ture	0.0708	TPAPP_TDAL
TPAPP	TSEL	TOBS	PDAB	0.0732	0.00531	13.8	15618	13488	2988285	Ture	0.0732	TPAPP_TOBS
TPAPP	TSEL	TORI	PDAB	0.0798	0.00497	16.1	15819	13482	2990959	Ture	0.0798	TPAPP_TORI
TPAPP	TSEL	TPAPI	PDAB	0.0753	0.00531	14.2	15973	13735	2987723	Ture	0.0753	TPAPP_TPAPI
TPAPP	TSEL	TPOL	PDAB	0.0671	0.00528	12.7	16027	14012	2980637	Ture	0.0671	TPAPP_TPOL
TPAPP	TSEL	TSHI	PDAB	0.0666	0.00531	12.5	16037	14033	2987078	Ture	0.0666	TPAPP_TSHI
TPAPP	TSEL	TSTE	PDAB	0.0795	0.00556	14.3	16081	13712	2986446	Ture	0.0795	TPAPP_TSTE
TPAPP	TSEL	TSTO	PDAB	0.0754	0.00554	13.6	16054	13803	2989006	Ture	0.0754	TPAPP_TSTO
TPAPP	TSEL	TSTR	PDAB	0.0757	0.00557	13.6	16027	13770	2988460	Ture	0.0757	TPAPP_TSTR
TPAPP	TSEL	TTEN	PDAB	0.0712	0.00519	13.7	15737	13644	2987688	Ture	0.0712	TPAPP_TTEN
TPAPP	TSEL	TTIB	PDAB	0.0791	0.00582	13.6	13950	11905	2991847	Ture	0.0791	TPAPP_TTIB
TPAPP	TSEL	TWUW	PDAB	0.0693	0.00564	12.3	15696	13661	2986124	Ture	0.0693	TPAPP_TWUW
TPOL	TPAPI	TDAL	PDAB	-0.0475	0.00556	-8.54	21374	23503	2995888	Ture	0.0475	TPAPI_TDAL
TPOL	TPAPI	THSU	PDAB	-0.0251	0.00527	-4.77	19423	20424	2989073	Ture	0.0251	TPAPI_THSU
TPOL	TPAPI	TMIN	PDAB	-0.0217	0.00521	-4.16	19622	20492	2987051	Ture	0.0217	TPAPI_TMIN
TPOL	TPAPI	TOBS	PDAB	-0.0401	0.00589	-6.81	21145	22909	2996554	Ture	0.0401	TPAPI_TOBS
TPOL	TPAPI	TORI	PDAB	-0.0915	0.00625	-14.6	21637	25992	2999301	Ture	0.0915	TPAPI_TORI
TPOL	TPAPI	TPAPP	PDAB	-0.0262	0.00528	-4.96	19424	20469	2988545	Ture	0.0262	TPAPI_TPAPP
TPOL	TPAPI	TROB	PDAB	-0.0265	0.00564	-4.7	19331	20382	2989466	Ture	0.0265	TPAPI_TROB
TPOL	TPAPI	TSEL	PDAB	-0.0208	0.00527	-3.95	19670	20507	2983858	Ture	0.0208	TPAPI_TSEL
TPOL	TPAPI	TSHI	PDAB	-0.054	0.00511	-10.6	22140	24668	2995557	Ture	0.054	TPAPI_TSHI
TPOL	TPAPI	TSTE	PDAB	-0.0708	0.00536	-13.2	23102	26623	2995006	Ture	0.0708	TPAPI_TSTE
TPOL	TPAPI	TSTO	PDAB	-0.0664	0.00527	-12.6	21461	24513	2997303	Ture	0.0664	TPAPI_TSTO
TPOL	TPAPI	TSTR	PDAB	-0.0695	0.00524	-13.2	21384	24576	2996913	Ture	0.0695	TPAPI_TSTR
TPOL	TPAPI	TTEN	PDAB	-0.0435	0.0056	-7.76	21487	23438	2996035	Ture	0.0435	TPAPI_TTEN
TPOL	TPAPI	TTIB	PDAB	-0.0679	0.00549	-12.4	16816	19268	2999912	Ture	0.0679	TPAPI_TTIB
TPOL	TPAPI	TWUW	PDAB	-0.0479	0.00559	-8.57	21384	23536	2994577	Ture	0.0479	TPAPI_TWUW
TPOL	TTIB	THSU	PDAB	0.153	0.0042	36.5	43734	32121	2992110	Ture	0.153	TPOL_THSU
TPOL	TTIB	TMIN	PDAB	0.149	0.00416	35.7	43665	32364	2990080	Ture	0.149	TPOL_TMIN
TPOL	TTIB	TPAPP	PDAB	0.153	0.00424	36.1	43872	32215	2991566	Ture	0.153	TPOL_TPAPP
TPOL	TTIB	TROB	PDAB	0.153	0.00426	36	43626	32023	2992483	Ture	0.153	TPOL_TROB
TPOL	TTIB	TSEL	PDAB	0.15	0.00412	36.3	43684	32320	2986857	Ture	0.15	TPOL_TSEL
TROB	THSU	TBLE	PDAB	0.104	0.00789	13.2	4751	3858	2991902	Ture	0.104	TROB_TBLE
TROB	THSU	TDAL	PDAB	0.111	0.00806	13.7	4626	3704	2995959	Ture	0.111	TROB_TDAL
TROB	THSU	TMIN	PDAB	0.11	0.0063	17.5	10842	8690	2995350	Ture	0.11	TROB_TMIN
TROB	THSU	TOBS	PDAB	0.112	0.00835	13.4	4535	3622	2996853	Ture	0.112	TROB_TOBS
TROB	THSU	TORI	PDAB	0.117	0.00861	13.6	4549	3593	2999546	Ture	0.117	TROB_TORI
TROB	THSU	TPAPI	PDAB	0.114	0.00862	13.3	4671	3712	2996281	Ture	0.114	TROB_TPAPI
TROB	THSU	TPAPP	PDAB	0.139	0.00911	15.2	6237	4716	2994300	Ture	0.139	TROB_TPAPP
TROB	THSU	TPOL	PDAB	0.108	0.0081	13.3	4663	3758	2988948	Ture	0.108	TROB_TPOL
TROB	THSU	TSEL	PDAB	0.108	0.00653	16.6	10933	8799	2992833	Ture	0.108	TROB_TSEL
TROB	THSU	TSHI	PDAB	0.109	0.00846	12.9	4726	3798	2995691	Ture	0.109	TROB_TSHI
TROB	THSU	TSTE	PDAB	0.108	0.00888	12.2	4583	3688	2994820	Ture	0.108	TROB_TSTE
TROB	THSU	TSTO	PDAB	0.112	0.00871	12.9	4642	3704	2997597	Ture	0.112	TROB_TSTO
TROB	THSU	TSTR	PDAB	0.112	0.0086	13	4621	3692	2997089	Ture	0.112	TROB_TSTR
TROB	THSU	TTEN	PDAB	0.102	0.00844	12.1	4581	3734	2996210	Ture	0.102	TROB_TTEN
TROB	THSU	TTIB	PDAB	0.13	0.00933	14	3911	3008	3000501	Ture	0.13	TROB_TTIB
TROB	THSU	TWUW	PDAB	0.113	0.00815	13.9	4622	3685	2994550	Ture	0.113	TROB_TWUW
TROB	TPAPP	TBLE	PDAB	0.0076	0.00571	1.33	13260	13060	2988774	False	0.0076	TROB_TBLE
TROB	TPAPP	TDAL	PDAB	0.0087	0.00586	1.48	12833	12612	2992691	False	0.0087	TROB_TDAL
TROB	TPAPP	TOBS	PDAB	0.0094	0.00578	1.62	12674	12439	2993587	False	0.0094	TROB_TOBS
TROB	TPAPP	TORI	PDAB	0.0043	0.00563	0.764	12721	12612	2996303	False	0.0043	TROB_TORI
TROB	TPAPP	TPAPI	PDAB	0.008	0.00592	1.36	12972	12765	2993044	False	0.008	TROB_TPAPI
TROB	TPAPP	TPOL	PDAB	0.0078	0.0057	1.37	13066	12864	2985758	False	0.0078	TROB_TPOL
TROB	TPAPP	TSHI	PDAB	0.0102	0.00573	1.78	13136	12871	2992364	False	0.0102	TROB_TSHI
TROB	TPAPP	TSTE	PDAB	0.0012	0.00616	0.196	12904	12873	2991662	False	0.0012	TROB_TSTE
TROB	TPAPP	TSTO	PDAB	0.0058	0.00593	0.975	12977	12828	2994349	False	0.0058	TROB_TSTO
TROB	TPAPP	TSTR	PDAB	0.0046	0.00591	0.772	12933	12815	2993810	False	0.0046	TROB_TSTR
TROB	TPAPP	TTEN	PDAB	0.0096	0.00583	1.64	12796	12553	2993001	False	0.0096	TROB_TTEN
TROB	TPAPP	TTIB	PDAB	0.0102	0.00644	1.58	11177	10951	2997215	False	0.0102	TROB_TTIB
TROB	TPAPP	TWUW	PDAB	0.0115	0.00605	1.91	12829	12537	2991328	False	0.0115	TROB_TWUW
TROB	TSEL	TBLE	PDAB	0.15	0.00758	19.8	8291	6130	2986732	Ture	0.15	TROB_TBLE
TROB	TSEL	TDAL	PDAB	0.166	0.00748	22.2	8097	5788	2990602	Ture	0.166	TROB_TDAL
TROB	TSEL	TOBS	PDAB	0.174	0.00739	23.5	8018	5643	2991520	Ture	0.174	TROB_TOBS
TROB	TSEL	TORI	PDAB	0.179	0.00775	23.1	8054	5607	2994213	Ture	0.179	TROB_TORI
TROB	TSEL	TPAPI	PDAB	0.175	0.0076	23	8218	5773	2990989	Ture	0.175	TROB_TPAPI
TROB	TSEL	TPAPP	PDAB	0.23	0.00769	30	10913	6826	2989481	Ture	0.23	TROB_TPAPP
TROB	TSEL	TPOL	PDAB	0.157	0.00739	21.2	8183	5961	2983699	Ture	0.157	TROB_TPOL
TROB	TSEL	TSHI	PDAB	0.158	0.0069	22.9	8253	5997	2990331	Ture	0.158	TROB_TSHI
TROB	TSEL	TSTE	PDAB	0.172	0.0075	22.9	8167	5770	2989550	Ture	0.172	TROB_TSTE
TROB	TSEL	TSTO	PDAB	0.17	0.00743	22.9	8219	5829	2992256	Ture	0.17	TROB_TSTO
TROB	TSEL	TSTR	PDAB	0.168	0.00732	23	8181	5823	2991693	Ture	0.168	TROB_TSTR
TROB	TSEL	TTEN	PDAB	0.17	0.00733	23.2	8075	5727	2990925	Ture	0.17	TROB_TTEN
TROB	TSEL	TTIB	PDAB	0.191	0.00804	23.8	7117	4833	2995136	Ture	0.191	TROB_TTIB
TROB	TSEL	TWUW	PDAB	0.169	0.00761	22.2	8091	5755	2989327	Ture	0.169	TROB_TWUW
TSEL	THSU	TBLE	PDAB	-0.0794	0.00762	-10.4	7325	8588	2986105	Ture	0.0794	THSU_TBLE
TSEL	THSU	TDAL	PDAB	-0.0906	0.00731	-12.4	6989	8381	2990014	Ture	0.0906	THSU_TDAL
TSEL	THSU	TOBS	PDAB	-0.0966	0.00747	-12.9	6838	8300	2990889	Ture	0.0966	THSU_TOBS
TSEL	THSU	TORI	PDAB	-0.099	0.00749	-13.2	6815	8312	2993523	Ture	0.099	THSU_TORI
TSEL	THSU	TPAPI	PDAB	-0.0961	0.00736	-13.1	6989	8475	2990288	Ture	0.0961	THSU_TPAPI
TSEL	THSU	TPAPP	PDAB	-0.135	0.00799	-16.9	8269	10856	2988868	Ture	0.135	THSU_TPAPP
TSEL	THSU	TPOL	PDAB	-0.0841	0.00757	-11.1	7154	8468	2983160	Ture	0.0841	THSU_TPOL
TSEL	THSU	TSHI	PDAB	-0.0847	0.00705	-12	7194	8525	2989735	Ture	0.0847	THSU_TSHI
TSEL	THSU	TSTE	PDAB	-0.0981	0.00758	-12.9	6934	8443	2988939	Ture	0.0981	THSU_TSTE
TSEL	THSU	TSTO	PDAB	-0.0935	0.00731	-12.8	7035	8486	2991574	Ture	0.0935	THSU_TSTO
TSEL	THSU	TSTR	PDAB	-0.0925	0.00736	-12.6	7018	8448	2991072	Ture	0.0925	THSU_TSTR
TSEL	THSU	TTEN	PDAB	-0.0983	0.00737	-13.3	6913	8420	2990236	Ture	0.0983	THSU_TTEN
TSEL	THSU	TTIB	PDAB	-0.103	0.00776	-13.3	5984	7362	2994446	Ture	0.103	THSU_TTIB
TSEL	THSU	TWUW	PDAB	-0.0912	0.00739	-12.3	6969	8367	2988669	Ture	0.0912	THSU_TWUW
TSHI	TSTO	TBLE	PDAB	-0.1	0.00582	-17.2	14461	17680	2999853	Ture	0.1	TSTO_TBLE
TSHI	TSTO	TDAL	PDAB	-0.108	0.00566	-19	13790	17112	3003902	Ture	0.108	TSTO_TDAL
TSHI	TSTO	THSU	PDAB	-0.111	0.00553	-20	12831	16024	2997208	Ture	0.111	TSTO_THSU
TSHI	TSTO	TMIN	PDAB	-0.106	0.00565	-18.8	12971	16051	2995166	Ture	0.106	TSTO_TMIN
TSHI	TSTO	TOBS	PDAB	-0.114	0.00584	-19.6	13345	16793	3004675	Ture	0.114	TSTO_TOBS
TSHI	TSTO	TORI	PDAB	-0.126	0.00587	-21.4	13594	17508	3007523	Ture	0.126	TSTO_TORI
TSHI	TSTO	TPAPI	PDAB	-0.116	0.00557	-20.9	13868	17521	3004360	Ture	0.116	TSTO_TPAPI
TSHI	TSTO	TPAPP	PDAB	-0.115	0.00556	-20.7	12831	16165	2996572	Ture	0.115	TSTO_TPAPP
TSHI	TSTO	TPOL	PDAB	-0.0994	0.0058	-17.1	14222	17361	2996889	Ture	0.0994	TSTO_TPOL
TSHI	TSTO	TROB	PDAB	-0.112	0.00561	-19.9	12777	15984	2997652	Ture	0.112	TSTO_TROB
TSHI	TSTO	TSEL	PDAB	-0.106	0.00545	-19.5	12992	16075	2991839	Ture	0.106	TSTO_TSEL
TSHI	TSTO	TSTE	PDAB	-0.123	0.00551	-22.3	13643	17463	3002607	Ture	0.123	TSTO_TSTE
TSHI	TSTO	TTEN	PDAB	-0.106	0.00576	-18.5	13685	16938	3004111	Ture	0.106	TSTO_TTEN
TSHI	TSTO	TTIB	PDAB	-0.133	0.00574	-23.2	11379	14870	3008356	Ture	0.133	TSTO_TTIB
TSHI	TSTO	TWUW	PDAB	-0.11	0.00587	-18.7	13702	17083	3002504	Ture	0.11	TSTO_TWUW
TSHI	TSTR	TBLE	PDAB	-0.13	0.00575	-22.5	13651	17718	2999644	Ture	0.13	TSTR_TBLE
TSHI	TSTR	TDAL	PDAB	-0.142	0.00566	-25.1	12955	17240	3003678	Ture	0.142	TSTR_TDAL
TSHI	TSTR	THSU	PDAB	-0.145	0.00533	-27.2	12028	16102	2996937	Ture	0.145	TSTR_THSU
TSHI	TSTR	TMIN	PDAB	-0.141	0.00546	-25.9	12157	16161	2994921	Ture	0.141	TSTR_TMIN
TSHI	TSTR	TOBS	PDAB	-0.148	0.00568	-26.1	12522	16891	3004418	Ture	0.148	TSTR_TOBS
TSHI	TSTR	TORI	PDAB	-0.16	0.00606	-26.5	12781	17667	3007279	Ture	0.16	TSTR_TORI
TSHI	TSTR	TPAPI	PDAB	-0.151	0.00567	-26.7	13053	17712	3004137	Ture	0.151	TSTR_TPAPI
TSHI	TSTR	TPAPP	PDAB	-0.15	0.00532	-28.1	12019	16252	2996340	Ture	0.15	TSTR_TPAPP
TSHI	TSTR	TPOL	PDAB	-0.131	0.00575	-22.7	13403	17429	2996693	Ture	0.131	TSTR_TPOL
TSHI	TSTR	TROB	PDAB	-0.146	0.00532	-27.4	11986	16066	2997385	Ture	0.146	TSTR_TROB
TSHI	TSTR	TSEL	PDAB	-0.14	0.0053	-26.4	12204	16183	2991577	Ture	0.14	TSTR_TSEL
TSHI	TSTR	TSTE	PDAB	-0.156	0.00559	-27.8	12857	17593	3002343	Ture	0.156	TSTR_TSTE
TSHI	TSTR	TTEN	PDAB	-0.143	0.0057	-25.1	12843	17134	3003867	Ture	0.143	TSTR_TTEN
TSHI	TSTR	TTIB	PDAB	-0.17	0.00594	-28.7	10561	14898	3008093	Ture	0.17	TSTR_TTIB
TSHI	TSTR	TWUW	PDAB	-0.144	0.00566	-25.5	12884	17235	3002301	Ture	0.144	TSTR_TWUW
TSHI	TTIB	THSU	PDAB	0.0413	0.00488	8.46	36946	34018	2998907	Ture	0.0413	TSHI_THSU
TSHI	TTIB	TMIN	PDAB	0.0374	0.00494	7.57	36879	34223	2996866	Ture	0.0374	TSHI_TMIN
TSHI	TTIB	TPAPP	PDAB	0.0412	0.00505	8.16	37069	34134	2998253	Ture	0.0412	TSHI_TPAPP
TSHI	TTIB	TROB	PDAB	0.0416	0.00494	8.41	36880	33938	2999352	Ture	0.0416	TSHI_TROB
TSHI	TTIB	TSEL	PDAB	0.0381	0.00492	7.74	36920	34214	2993523	Ture	0.0381	TSHI_TSEL
TSTE	TBLE	TDAL	PDAB	0.104	0.00802	13	39510	32030	2996745	Ture	0.104	TSTE_TDAL
TSTE	TBLE	THSU	PDAB	0.242	0.00532	45.6	33790	20605	2990000	Ture	0.242	TSTE_THSU
TSTE	TBLE	TMIN	PDAB	0.236	0.00522	45.3	33921	20959	2988032	Ture	0.236	TSTE_TMIN
TSTE	TBLE	TOBS	PDAB	0.104	0.00825	12.6	38861	31518	2997504	Ture	0.104	TSTE_TOBS
TSTE	TBLE	TORI	PDAB	0.05	0.00863	5.79	43084	38978	3000179	Ture	0.05	TSTE_TORI
TSTE	TBLE	TPAPP	PDAB	0.245	0.00538	45.4	33994	20631	2989613	Ture	0.245	TSTE_TPAPP
TSTE	TBLE	TROB	PDAB	0.243	0.00541	44.9	33719	20537	2990455	Ture	0.243	TSTE_TROB
TSTE	TBLE	TSEL	PDAB	0.236	0.00528	44.7	33924	20965	2984946	Ture	0.236	TSTE_TSEL
TSTE	TBLE	TSHI	PDAB	0.135	0.00832	16.2	41897	31923	2996292	Ture	0.135	TSTE_TSHI
TSTE	TBLE	TSTO	PDAB	0.144	0.00845	17	41840	31301	2998227	Ture	0.144	TSTE_TSTO
TSTE	TBLE	TSTR	PDAB	0.146	0.00848	17.2	41860	31218	2997759	Ture	0.146	TSTE_TSTR
TSTE	TBLE	TTEN	PDAB	0.103	0.00804	12.9	39462	32068	2996969	Ture	0.103	TSTE_TTEN
TSTE	TBLE	TTIB	PDAB	0.375	0.00506	74.2	36645	16646	3000842	Ture	0.375	TSTE_TTIB
TSTE	TBLE	TWUW	PDAB	0.108	0.00799	13.5	39666	31954	2995491	Ture	0.108	TSTE_TWUW
TSTE	TORI	TDAL	PDAB	-0.184	0.0103	-17.8	29164	42290	3003951	Ture	0.184	TORI_TDAL
TSTE	TORI	THSU	PDAB	0.0817	0.00526	15.5	25601	21731	2997252	Ture	0.0817	TSTE_THSU
TSTE	TORI	TMIN	PDAB	0.0811	0.00525	15.5	25817	21941	2995212	Ture	0.0811	TSTE_TMIN
TSTE	TORI	TOBS	PDAB	-0.184	0.0104	-17.6	28643	41520	3004755	Ture	0.184	TORI_TOBS
TSTE	TORI	TPAPP	PDAB	0.0814	0.0051	15.9	25790	21908	2996800	Ture	0.0814	TSTE_TPAPP
TSTE	TORI	TROB	PDAB	0.0805	0.0053	15.2	25531	21726	2997717	Ture	0.0805	TSTE_TROB
TSTE	TORI	TSEL	PDAB	0.0814	0.00534	15.2	25826	21938	2991976	Ture	0.0814	TSTE_TSEL
TSTE	TORI	TSHI	PDAB	-0.0007	0.0152	-0.046	35795	35828	3003577	False	0.0007	TORI_TSHI
TSTE	TORI	TSTO	PDAB	-0.0026	0.0153	-0.167	35552	35717	3005561	False	0.0026	TORI_TSTO
TSTE	TORI	TSTR	PDAB	-0.0029	0.0153	-0.192	35533	35725	3005041	False	0.0029	TORI_TSTR
TSTE	TORI	TTEN	PDAB	-0.182	0.0104	-17.4	29209	42173	3004228	Ture	0.182	TORI_TTEN
TSTE	TORI	TTIB	PDAB	0.289	0.00821	35.2	30425	16793	3008332	Ture	0.289	TSTE_TTIB
TSTE	TORI	TWUW	PDAB	-0.18	0.0104	-17.3	29314	42179	3002585	Ture	0.18	TORI_TWUW
TSTE	TPAPI	TDAL	PDAB	0.0158	0.00777	2.04	32058	31053	3000978	False	0.0158	TSTE_TDAL
TSTE	TPAPI	THSU	PDAB	0.179	0.00506	35.3	27378	19079	2994302	Ture	0.179	TSTE_THSU
TSTE	TPAPI	TMIN	PDAB	0.177	0.0051	34.7	27557	19278	2992278	Ture	0.177	TSTE_TMIN
TSTE	TPAPI	TOBS	PDAB	0.0176	0.00792	2.22	31461	30370	3001791	False	0.0176	TSTE_TOBS
TSTE	TPAPI	TORI	PDAB	-0.0637	0.00834	-7.64	34787	39516	3004663	Ture	0.0637	TPAPI_TORI
TSTE	TPAPI	TPAPP	PDAB	0.18	0.0052	34.7	27573	19148	2993849	Ture	0.18	TSTE_TPAPP
TSTE	TPAPI	TROB	PDAB	0.178	0.00517	34.4	27297	19054	2994787	Ture	0.178	TSTE_TROB
TSTE	TPAPI	TSEL	PDAB	0.177	0.00524	33.8	27582	19280	2989066	Ture	0.177	TSTE_TSEL
TSTE	TPAPI	TSHI	PDAB	0.051	0.00919	5.55	34417	31065	3000727	Ture	0.051	TSTE_TSHI
TSTE	TPAPI	TSTO	PDAB	0.0536	0.00928	5.78	34212	30723	3002579	Ture	0.0536	TSTE_TSTO
TSTE	TPAPI	TSTR	PDAB	0.0524	0.00928	5.65	34207	30789	3002081	Ture	0.0524	TSTE_TSTR
TSTE	TPAPI	TTEN	PDAB	0.0168	0.00788	2.13	32034	30970	3001245	False	0.0168	TSTE_TTEN
TSTE	TPAPI	TTIB	PDAB	0.297	0.00595	50	29776	16133	3005300	Ture	0.297	TSTE_TTIB
TSTE	TPAPI	TWUW	PDAB	0.0192	0.00783	2.45	32187	30971	2999657	False	0.0192	TSTE_TWUW
TSTE	TPOL	TDAL	PDAB	0.0481	0.00783	6.14	34570	31393	2993917	Ture	0.0481	TSTE_TDAL
TSTE	TPOL	THSU	PDAB	0.19	0.00494	38.3	29197	19894	2987196	Ture	0.19	TSTE_THSU
TSTE	TPOL	TMIN	PDAB	0.185	0.00494	37.5	29334	20176	2985178	Ture	0.185	TSTE_TMIN
TSTE	TPOL	TOBS	PDAB	0.0446	0.00806	5.54	33909	31008	2994593	Ture	0.0446	TSTE_TOBS
TSTE	TPOL	TORI	PDAB	-0.0036	0.00848	-0.426	38083	38353	2997261	False	0.0036	TPOL_TORI
TSTE	TPOL	TPAPP	PDAB	0.192	0.00504	38.1	29393	19918	2986759	Ture	0.192	TSTE_TPAPP
TSTE	TPOL	TROB	PDAB	0.19	0.00515	36.9	29130	19832	2987570	Ture	0.19	TSTE_TROB
TSTE	TPOL	TSEL	PDAB	0.184	0.005	36.9	29330	20196	2982087	Ture	0.184	TSTE_TSEL
TSTE	TPOL	TSHI	PDAB	0.0869	0.00807	10.8	37119	31177	2993492	Ture	0.0869	TSTE_TSHI
TSTE	TPOL	TSTO	PDAB	0.098	0.0082	11.9	37003	30390	2995309	Ture	0.098	TSTE_TSTO
TSTE	TPOL	TSTR	PDAB	0.0988	0.00825	12	37026	30359	2994898	Ture	0.0988	TSTE_TSTR
TSTE	TPOL	TTEN	PDAB	0.0462	0.00795	5.8	34531	31479	2994067	Ture	0.0462	TSTE_TTEN
TSTE	TPOL	TTIB	PDAB	0.336	0.00569	59.1	31915	15854	2997885	Ture	0.336	TSTE_TTIB
TSTE	TPOL	TWUW	PDAB	0.0515	0.00784	6.56	34738	31334	2992612	Ture	0.0515	TSTE_TWUW
TSTE	TTIB	THSU	PDAB	0.333	0.00411	81.1	42157	21079	2998010	Ture	0.333	TSTE_THSU
TSTE	TTIB	TMIN	PDAB	0.326	0.00413	78.8	41973	21356	2995956	Ture	0.326	TSTE_TMIN
TSTE	TTIB	TPAPP	PDAB	0.335	0.0042	79.8	42437	21139	2997527	Ture	0.335	TSTE_TPAPP
TSTE	TTIB	TROB	PDAB	0.334	0.00416	80.3	42061	21004	2998471	Ture	0.334	TSTE_TROB
TSTE	TTIB	TSEL	PDAB	0.326	0.00416	78.4	41994	21331	2992713	Ture	0.326	TSTE_TSEL
TSTO	TSTR	TBLE	PDAB	-0.0663	0.00675	-9.81	6030	6886	3001950	Ture	0.0663	TSTR_TBLE
TSTO	TSTR	TDAL	PDAB	-0.0784	0.00649	-12.1	5693	6661	3005978	Ture	0.0784	TSTR_TDAL
TSTO	TSTR	THSU	PDAB	-0.0781	0.00731	-10.7	5290	6187	2999260	Ture	0.0781	TSTR_THSU
TSTO	TSTR	TMIN	PDAB	-0.0811	0.00727	-11.2	5312	6250	2997233	Ture	0.0811	TSTR_TMIN
TSTO	TSTR	TOBS	PDAB	-0.0767	0.00701	-10.9	5565	6490	3006792	Ture	0.0767	TSTR_TOBS
TSTO	TSTR	TORI	PDAB	-0.0788	0.00707	-11.2	5747	6731	3009696	Ture	0.0788	TSTR_TORI
TSTO	TSTR	TPAPI	PDAB	-0.0807	0.00671	-12	5788	6805	3006399	Ture	0.0807	TSTR_TPAPI
TSTO	TSTR	TPAPP	PDAB	-0.0792	0.00722	-11	5303	6215	2998680	Ture	0.0792	TSTR_TPAPP
TSTO	TSTR	TPOL	PDAB	-0.0711	0.00685	-10.4	5822	6713	2998931	Ture	0.0711	TSTR_TPOL
TSTO	TSTR	TROB	PDAB	-0.0781	0.00728	-10.7	5257	6148	2999735	Ture	0.0781	TSTR_TROB
TSTO	TSTR	TSEL	PDAB	-0.0788	0.00734	-10.7	5333	6245	2993850	Ture	0.0788	TSTR_TSEL
TSTO	TSTR	TSHI	PDAB	-0.0045	0.007	-0.638	11392	11495	3007211	False	0.0045	TSTR_TSHI
TSTO	TSTR	TSTE	PDAB	-0.075	0.00735	-10.2	5721	6648	3004711	Ture	0.075	TSTR_TSTE
TSTO	TSTR	TTEN	PDAB	-0.0856	0.00737	-11.6	5586	6631	3006237	Ture	0.0856	TSTR_TTEN
TSTO	TSTR	TTIB	PDAB	-0.0858	0.00786	-10.9	4570	5428	3010546	Ture	0.0858	TSTR_TTIB
TSTO	TSTR	TWUW	PDAB	-0.0792	0.00665	-11.9	5689	6668	3004571	Ture	0.0792	TSTR_TWUW
TSTO	TTIB	THSU	PDAB	0.0917	0.00509	18	36690	30528	3000832	Ture	0.0917	TSTO_THSU
TSTO	TTIB	TMIN	PDAB	0.086	0.00514	16.7	36576	30786	2998837	Ture	0.086	TSTO_TMIN
TSTO	TTIB	TPAPP	PDAB	0.0936	0.00514	18.2	36971	30644	3000270	Ture	0.0936	TSTO_TPAPP
TSTO	TTIB	TROB	PDAB	0.0924	0.00515	18	36656	30454	3001369	Ture	0.0924	TSTO_TROB
TSTO	TTIB	TSEL	PDAB	0.0866	0.00508	17	36622	30784	2995465	Ture	0.0866	TSTO_TSEL
TSTR	TTIB	THSU	PDAB	0.106	0.00508	20.9	36657	29613	3000320	Ture	0.106	TSTR_THSU
TSTR	TTIB	TMIN	PDAB	0.101	0.00512	19.7	36576	29863	2998299	Ture	0.101	TSTR_TMIN
TSTR	TTIB	TPAPP	PDAB	0.108	0.00516	21	36955	29736	2999739	Ture	0.108	TSTR_TPAPP
TSTR	TTIB	TROB	PDAB	0.107	0.00512	20.9	36620	29546	3000798	Ture	0.107	TSTR_TROB
TSTR	TTIB	TSEL	PDAB	0.101	0.00507	20	36604	29875	2994900	Ture	0.101	TSTR_TSEL
TTEN	TOBS	TBLE	PDAB	-0.0562	0.00499	-11.3	19132	21409	2999403	Ture	0.0562	TOBS_TBLE
TTEN	TOBS	THSU	PDAB	-0.0749	0.00524	-14.3	16621	19312	2996646	Ture	0.0749	TOBS_THSU
TTEN	TOBS	TMIN	PDAB	-0.0755	0.00528	-14.3	16720	19450	2994649	Ture	0.0755	TOBS_TMIN
TTEN	TOBS	TORI	PDAB	-0.0534	0.00558	-9.58	18707	20819	3006931	Ture	0.0534	TOBS_TORI
TTEN	TOBS	TPAPI	PDAB	-0.0553	0.00533	-10.4	18602	20779	3003695	Ture	0.0553	TOBS_TPAPI
TTEN	TOBS	TPAPP	PDAB	-0.0773	0.00516	-15	16594	19375	2996089	Ture	0.0773	TOBS_TPAPP
TTEN	TOBS	TPOL	PDAB	-0.0592	0.00513	-11.5	18764	21124	2996362	Ture	0.0592	TOBS_TPOL
TTEN	TOBS	TROB	PDAB	-0.0776	0.00529	-14.7	16507	19285	2997120	Ture	0.0776	TOBS_TROB
TTEN	TOBS	TSEL	PDAB	-0.0757	0.00544	-13.9	16740	19483	2991358	Ture	0.0757	TOBS_TSEL
TTEN	TOBS	TSHI	PDAB	-0.053	0.00563	-9.41	18683	20773	3002994	Ture	0.053	TOBS_TSHI
TTEN	TOBS	TSTE	PDAB	-0.056	0.00524	-10.7	18472	20666	3002095	Ture	0.056	TOBS_TSTE
TTEN	TOBS	TSTO	PDAB	-0.0587	0.0055	-10.7	18270	20549	3004902	Ture	0.0587	TOBS_TSTO
TTEN	TOBS	TSTR	PDAB	-0.0557	0.00563	-9.88	18335	20496	3004428	Ture	0.0557	TOBS_TSTR
TTEN	TOBS	TTIB	PDAB	-0.073	0.0057	-12.8	15072	17444	3007722	Ture	0.073	TOBS_TTIB
TTEN	TTIB	THSU	PDAB	0.2	0.00399	50.2	45340	30195	2999421	Ture	0.2	TTEN_THSU
TTEN	TTIB	TMIN	PDAB	0.194	0.00396	49.1	45198	30484	2997458	Ture	0.194	TTEN_TMIN
TTEN	TTIB	TPAPP	PDAB	0.199	0.00405	49.2	45424	30336	2998885	Ture	0.199	TTEN_TPAPP
TTEN	TTIB	TROB	PDAB	0.2	0.00403	49.6	45203	30126	2999965	Ture	0.2	TTEN_TROB
TTEN	TTIB	TSEL	PDAB	0.195	0.00395	49.2	45133	30426	2994112	Ture	0.195	TTEN_TSEL
TTEN	TWUW	TBLE	PDAB	0.0346	0.00501	6.91	22389	20890	2997642	Ture	0.0346	TTEN_TBLE
TTEN	TWUW	THSU	PDAB	0.04	0.0054	7.41	20068	18526	2994668	Ture	0.04	TTEN_THSU
TTEN	TWUW	TMIN	PDAB	0.0391	0.00535	7.31	20173	18656	2992703	Ture	0.0391	TTEN_TMIN
TTEN	TWUW	TOBS	PDAB	-0.0006	0.00512	-0.116	25471	25501	3003170	False	0.0006	TWUW_TOBS
TTEN	TWUW	TORI	PDAB	0.03	0.00511	5.88	21741	20473	3005016	Ture	0.03	TTEN_TORI
TTEN	TWUW	TPAPI	PDAB	0.0314	0.00512	6.14	21801	20473	3001823	Ture	0.0314	TTEN_TPAPI
TTEN	TWUW	TPAPP	PDAB	0.0381	0.00521	7.31	20045	18575	2994138	Ture	0.0381	TTEN_TPAPP
TTEN	TWUW	TPOL	PDAB	0.0361	0.00528	6.83	22080	20543	2994616	Ture	0.0361	TTEN_TPOL
TTEN	TWUW	TROB	PDAB	0.0376	0.00535	7.04	19951	18504	2995201	Ture	0.0376	TTEN_TROB
TTEN	TWUW	TSEL	PDAB	0.037	0.00544	6.8	20163	18725	2989495	Ture	0.037	TTEN_TSEL
TTEN	TWUW	TSHI	PDAB	0.028	0.00552	5.08	21800	20611	3001129	Ture	0.028	TTEN_TSHI
TTEN	TWUW	TSTE	PDAB	0.0291	0.00487	5.98	21674	20448	3000202	Ture	0.0291	TTEN_TSTE
TTEN	TWUW	TSTO	PDAB	0.0255	0.00516	4.94	21447	20381	3002966	Ture	0.0255	TTEN_TSTO
TTEN	TWUW	TSTR	PDAB	0.0272	0.00509	5.34	21490	20354	3002544	Ture	0.0272	TTEN_TSTR
TTEN	TWUW	TTIB	PDAB	0.0356	0.00542	6.56	18357	17096	3005762	Ture	0.0356	TTEN_TTIB
TWUW	TOBS	TBLE	PDAB	-0.0914	0.00501	-18.2	18864	22659	2997962	Ture	0.0914	TOBS_TBLE
TWUW	TOBS	THSU	PDAB	-0.114	0.00516	-22.1	16505	20741	2995101	Ture	0.114	TOBS_THSU
TWUW	TOBS	TMIN	PDAB	-0.113	0.00512	-22.1	16596	20838	2993091	Ture	0.113	TOBS_TMIN
TWUW	TOBS	TORI	PDAB	-0.0834	0.00561	-14.9	18576	21959	3005342	Ture	0.0834	TOBS_TORI
TWUW	TOBS	TPAPI	PDAB	-0.0869	0.00485	-17.9	18435	21944	3002149	Ture	0.0869	TOBS_TPAPI
TWUW	TOBS	TPAPP	PDAB	-0.114	0.00507	-22.6	16495	20758	2994525	Ture	0.114	TOBS_TPAPP
TWUW	TOBS	TPOL	PDAB	-0.0955	0.00489	-19.5	18484	22385	2994947	Ture	0.0955	TOBS_TPOL
TWUW	TOBS	TROB	PDAB	-0.114	0.0052	-21.9	16462	20689	2995574	Ture	0.114	TOBS_TROB
TWUW	TOBS	TSEL	PDAB	-0.111	0.00513	-21.7	16682	20866	2989893	Ture	0.111	TOBS_TSEL
TWUW	TOBS	TSHI	PDAB	-0.0809	0.0055	-14.7	18692	21983	3001486	Ture	0.0809	TOBS_TSHI
TWUW	TOBS	TSTE	PDAB	-0.085	0.00499	-17	18518	21958	3000531	Ture	0.085	TOBS_TSTE
TWUW	TOBS	TSTO	PDAB	-0.0839	0.00529	-15.9	18392	21761	3003293	Ture	0.0839	TOBS_TSTO
TWUW	TOBS	TSTR	PDAB	-0.0827	0.00548	-15.1	18394	21712	3002886	Ture	0.0827	TOBS_TSTR
TWUW	TOBS	TTIB	PDAB	-0.107	0.00576	-18.6	15119	18753	3006100	Ture	0.107	TOBS_TTIB
TWUW	TTIB	THSU	PDAB	0.175	0.00389	45.1	45248	31745	2997737	Ture	0.175	TWUW_THSU
TWUW	TTIB	TMIN	PDAB	0.17	0.00384	44.2	45109	32007	2995747	Ture	0.17	TWUW_TMIN
TWUW	TTIB	TPAPP	PDAB	0.175	0.00388	45.1	45382	31865	2997176	Ture	0.175	TWUW_TPAPP
TWUW	TTIB	TROB	PDAB	0.176	0.0039	45.2	45171	31640	2998267	Ture	0.176	TWUW_TROB
TWUW	TTIB	TSEL	PDAB	0.171	0.0038	45	45112	31933	2992505	Ture	0.171	TWUW_TSEL
