# Supplementary material for: The Role of Introgression During the Radiation of Endemic Fishes Adapted to Living at Extreme Altitudes in the Tibetan Plateau
Source: Mol Biol Evol. 2023 May 29;40(6):msad129. doi: 10.1093/molbev/msad129 (PMC10297026; doi:10.1093/molbev/msad129)
Supplement: msad129_Supplementary_Data [file msad129_supplementary_data.zip › Table S9 The QuIBL analysis results.xlsx]

## Sheet: Sheet1
Table S9 The QuIBL analysis results
The samples used in this analysis are show in blod in Table S1.
triplet : The triplet analyzed, separated by underscores.
outgroup : The outgroup for that line depends on the species tree.
C1, C2 : The time during which two lineages are sequestered for that triplet topology for a 1 distribution（a pure ILS model） and 2 distribution model（a model with a non-ILS component, whether due to speciation and/or introgression respectively.
mixprop1, mixprop2 : The inferred mixing proportions for each distribution. mixprop2 corresponds to the non-ILS component.
BIC2Dist, BIC1Dist : BIC scores for the two models for model selection.
count : The total number of trees in that triplet topology.
discordant :Whether the topology conflicts with the species tree topology
dBIC : BIC1Dist-BIC2Dist.
totalIntroProp: Proportion of trees arising via introgression.
triplet	outgroup	ture outgroup	C1	C2	mixprop1	mixprop2	lambda2Dist	lambda1Dist	BIC2Dist	BIC1Dist	count	discordant	dBIC	totalIntroProp	pair
TBLE_THSU_TPAPP	TBLE	TBLE	0	4.75471	1.53739e-08	1	0.0102811	0.050763	-21048.2	-14240.2	3597	False	6808.04	0.999167	THSU_TPAPP
TBLE_THSU_TPAPP	THSU	TBLE	0	2.7553	5.15854e-08	1	0.00248853	0.00893527	-16.0377	-14.1778	2	Ture	1.85986	0.000555556	TBLE_TPAPP
TBLE_THSU_TPAPP	TPAPP	TBLE	0	0	0	0	0	0	0	0	1	Ture	0	0	TBLE_THSU
TBLE_TMIN_THSU	TBLE	TBLE	0	5.26509	1.52685e-10	1	0.011318	0.0613011	-20262.5	-12886.7	3598	False	7375.74	0.999444	TMIN_THSU
TBLE_TMIN_THSU	THSU	TBLE	0	1.63635	8.61658e-05	0.999914	0.000626839	0.00148539	-22.4254	-21.3552	2	Ture	1.07021	0.000555508	TBLE_TMIN
TBLE_TMIN_THSU	TMIN	TBLE	0	0	0	0	0	0	0	0	0	Ture	0	0	TBLE_THSU
TBLE_TMIN_TPAPP	TBLE	TBLE	0	4.75212	1.53724e-08	1	0.0102831	0.0507609	-21048.1	-14240.5	3597	False	6807.67	0.999167	TMIN_TPAPP
TBLE_TMIN_TPAPP	TMIN	TBLE	0	3.12927	9.59444e-10	1	0.00186335	0.00744988	-16.9854	-14.9051	2	Ture	2.08032	0.000555556	TBLE_TPAPP
TBLE_TMIN_TPAPP	TPAPP	TBLE	0	0	0	0	0	0	0	0	1	Ture	0	0	TBLE_TMIN
TBLE_TMIN_TROB	TBLE	TBLE	0	5.25933	1.59514e-10	1	0.0113457	0.0613724	-20246	-12878.4	3598	False	7367.67	0.999444	TMIN_TROB
TBLE_TMIN_TROB	TMIN	TBLE	0	0	0	0	0	0	0	0	0	Ture	0	0	TBLE_TROB
TBLE_TMIN_TROB	TROB	TBLE	0	1.63635	8.61658e-05	0.999914	0.000626839	0.00148539	-22.4254	-21.3552	2	Ture	1.07021	0.000555508	TBLE_TMIN
TBLE_TMIN_TSEL	TBLE	TBLE	0	5.52656	9.20807e-06	0.999991	0.0117023	0.0664176	-19968.1	-12316.7	3600	False	7651.4	0.999991	TMIN_TSEL
TBLE_TMIN_TSEL	TMIN	TBLE	0	0	0	0	0	0	0	0	0	Ture	0	0	TBLE_TSEL
TBLE_TMIN_TSEL	TSEL	TBLE	0	0	0	0	0	0	0	0	0	Ture	0	0	TBLE_TMIN
TBLE_TORI_THSU	TBLE	THSU	0	1.51759	0.244735	0.755265	0.0046828	0.00796168	-87.2935	-89.5099	12	Ture	-2.2164	0.00251755	TORI_THSU
TBLE_TORI_THSU	THSU	THSU	0	4.35115	0.00237203	0.997628	0.00856522	0.0379732	-22205.5	-16269.5	3584	False	5936.05	0.993194	TBLE_TORI
TBLE_TORI_THSU	TORI	THSU	0	40.4839	0.75	0.25	0.000782385	0.00870047	-39.1857	-28.5687	4	Ture	10.617	0.000277778	TBLE_THSU
TBLE_TORI_TMIN	TBLE	TMIN	0	1.51759	0.244735	0.755265	0.0046828	0.00796168	-87.2935	-89.5099	12	Ture	-2.2164	0.00251755	TORI_TMIN
TBLE_TORI_TMIN	TMIN	TMIN	0	4.3517	0.00237254	0.997627	0.00856414	0.0379723	-22206.2	-16269.6	3584	False	5936.58	0.993194	TBLE_TORI
TBLE_TORI_TMIN	TORI	TMIN	0	40.4839	0.75	0.25	0.000782385	0.00870047	-39.1857	-28.5687	4	Ture	10.617	0.000277778	TBLE_TMIN
TBLE_TORI_TPAPP	TBLE	TPAPP	0	1.47717	0.160995	0.839005	0.00416738	0.00724554	-82.8041	-84.0042	11	Ture	-1.20019	0.00256363	TORI_TPAPP
TBLE_TORI_TPAPP	TORI	TPAPP	0	40.4839	0.75	0.25	0.000782385	0.00870047	-39.1857	-28.5687	4	Ture	10.617	0.000277778	TBLE_TPAPP
TBLE_TORI_TPAPP	TPAPP	TPAPP	0	4.35447	0.00237294	0.997627	0.0085587	0.0379658	-22215.9	-16275.4	3585	False	5940.55	0.99347	TBLE_TORI
TBLE_TORI_TROB	TBLE	TROB	0	1.51759	0.244735	0.755265	0.0046828	0.00796168	-87.2935	-89.5099	12	Ture	-2.2164	0.00251755	TORI_TROB
TBLE_TORI_TROB	TORI	TROB	0	40.4839	0.75	0.25	0.000782385	0.00870047	-39.1857	-28.5687	4	Ture	10.617	0.000277778	TBLE_TROB
TBLE_TORI_TROB	TROB	TROB	0	4.35115	0.00237203	0.997628	0.00856522	0.0379732	-22205.5	-16269.5	3584	False	5936.05	0.993194	TBLE_TORI
TBLE_TORI_TSEL	TBLE	TSEL	0	0.904426	0.35536	0.64464	0.00680645	0.00919432	-82.7839	-86.0551	12	Ture	-3.2713	0.0021488	TORI_TSEL
TBLE_TORI_TSEL	TORI	TSEL	0	40.4839	0.75	0.25	0.000782385	0.00870047	-39.1857	-28.5687	4	Ture	10.617	0.000277778	TBLE_TSEL
TBLE_TORI_TSEL	TSEL	TSEL	0	4.3517	0.00237254	0.997627	0.00856414	0.0379723	-22206.2	-16269.6	3584	False	5936.58	0.993194	TBLE_TORI
TBLE_TPAPI_THSU	TBLE	THSU	0	0	0	0	0	0	0	0	1	Ture	0	0	TPAPI_THSU
TBLE_TPAPI_THSU	THSU	THSU	0	5.08213	8.81989e-06	0.999991	0.0103209	0.0534155	-20900	-13869.9	3596	False	7030.09	0.99888	TBLE_TPAPI
TBLE_TPAPI_THSU	TPAPI	THSU	0	3.45308	0.255938	0.744062	0.00288183	0.00925493	-20.5109	-20.997	3	Ture	-0.486089	0.000620051	TBLE_THSU
TBLE_TPAPI_TMIN	TBLE	TMIN	0	0	0	0	0	0	0	0	1	Ture	0	0	TPAPI_TMIN
TBLE_TPAPI_TMIN	TMIN	TMIN	0	5.08268	8.82164e-06	0.999991	0.0103198	0.0534147	-20900.5	-13870	3596	False	7030.55	0.99888	TBLE_TPAPI
TBLE_TPAPI_TMIN	TPAPI	TMIN	0	3.45308	0.255938	0.744062	0.00288183	0.00925493	-20.5109	-20.997	3	Ture	-0.486089	0.000620051	TBLE_TMIN
TBLE_TPAPI_TORI	TBLE	TORI	0	1.79088	0.18894	0.81106	0.00768647	0.0148858	-159.167	-157.148	25	Ture	2.01815	0.00563236	TPAPI_TORI
TBLE_TPAPI_TORI	TORI	TORI	0	2.90268	0.000932952	0.999067	0.00503704	0.015816	-26750.4	-22358.8	3554	False	4391.61	0.986301	TBLE_TPAPI
TBLE_TPAPI_TORI	TPAPI	TORI	0	0.745181	0.0642481	0.935752	0.00713764	0.0103253	-151.987	-147.028	21	Ture	4.9592	0.00545855	TBLE_TORI
TBLE_TPAPI_TPAPP	TBLE	TPAPP	0	0	0	0	0	0	0	0	0	Ture	0	0	TPAPI_TPAPP
TBLE_TPAPI_TPAPP	TPAPI	TPAPP	0	3.45308	0.255938	0.744062	0.00288183	0.00925493	-20.5109	-20.997	3	Ture	-0.486089	0.000620051	TBLE_TPAPP
TBLE_TPAPI_TPAPP	TPAPP	TPAPP	0	5.08304	8.83676e-06	0.999991	0.0103191	0.0534039	-20906.7	-13875.3	3597	False	7031.43	0.999158	TBLE_TPAPI
TBLE_TPAPI_TROB	TBLE	TROB	0	0	0	0	0	0	0	0	1	Ture	0	0	TPAPI_TROB
TBLE_TPAPI_TROB	TPAPI	TROB	0	3.45308	0.255938	0.744062	0.00288183	0.00925493	-20.5109	-20.997	3	Ture	-0.486089	0.000620051	TBLE_TROB
TBLE_TPAPI_TROB	TROB	TROB	0	5.08213	8.81989e-06	0.999991	0.0103209	0.0534155	-20900	-13869.9	3596	False	7030.09	0.99888	TBLE_TPAPI
TBLE_TPAPI_TSEL	TBLE	TSEL	0	0	0	0	0	0	0	0	1	Ture	0	0	TPAPI_TSEL
TBLE_TPAPI_TSEL	TPAPI	TSEL	0	3.45308	0.255938	0.744062	0.00288183	0.00925493	-20.5109	-20.997	3	Ture	-0.486089	0.000620051	TBLE_TSEL
TBLE_TPAPI_TSEL	TSEL	TSEL	0	5.08268	8.82164e-06	0.999991	0.0103198	0.0534147	-20900.5	-13870	3596	False	7030.55	0.99888	TBLE_TPAPI
TBLE_TPOL_THSU	TBLE	THSU	0	0	0	0	0	0	0	0	0	Ture	0	0	TPOL_THSU
TBLE_TPOL_THSU	THSU	THSU	0	5.54883	3.15987e-08	1	0.0130821	0.0739091	-19180.7	-11547.2	3600	False	7633.51	1	TBLE_TPOL
TBLE_TPOL_THSU	TPOL	THSU	0	0	0	0	0	0	0	0	0	Ture	0	0	TBLE_THSU
TBLE_TPOL_TMIN	TBLE	TMIN	0	0	0	0	0	0	0	0	0	Ture	0	0	TPOL_TMIN
TBLE_TPOL_TMIN	TMIN	TMIN	0	5.54922	3.15983e-08	1	0.0130812	0.0739082	-19181.2	-11547.3	3600	False	7633.89	1	TBLE_TPOL
TBLE_TPOL_TMIN	TPOL	TMIN	0	0	0	0	0	0	0	0	0	Ture	0	0	TBLE_TMIN
TBLE_TPOL_TORI	TBLE	TORI	0	0	0	0	0	0	0	0	0	Ture	0	0	TPOL_TORI
TBLE_TPOL_TORI	TORI	TORI	0	4.38038	7.10417e-07	0.999999	0.00796376	0.0361143	-23026	-16703.5	3600	False	6322.52	0.999999	TBLE_TPOL
TBLE_TPOL_TORI	TPOL	TORI	0	0	0	0	0	0	0	0	0	Ture	0	0	TBLE_TORI
TBLE_TPOL_TPAPI	TBLE	TPAPI	0	0	0	0	0	0	0	0	0	Ture	0	0	TPOL_TPAPI
TBLE_TPOL_TPAPI	TPAPI	TPAPI	0	3.51346	2.26684e-05	0.999977	0.00551135	0.0205606	-26067.3	-20759.3	3600	False	5307.95	0.999977	TBLE_TPOL
TBLE_TPOL_TPAPI	TPOL	TPAPI	0	0	0	0	0	0	0	0	0	Ture	0	0	TBLE_TPAPI
TBLE_TPOL_TPAPP	TBLE	TPAPP	0	0	0	0	0	0	0	0	0	Ture	0	0	TPOL_TPAPP
TBLE_TPOL_TPAPP	TPAPP	TPAPP	0	5.55481	2.6152e-08	1	0.0130681	0.0739123	-19187.9	-11546.9	3600	False	7640.94	1	TBLE_TPOL
TBLE_TPOL_TPAPP	TPOL	TPAPP	0	0	0	0	0	0	0	0	0	Ture	0	0	TBLE_TPAPP
TBLE_TPOL_TROB	TBLE	TROB	0	0	0	0	0	0	0	0	0	Ture	0	0	TPOL_TROB
TBLE_TPOL_TROB	TPOL	TROB	0	0	0	0	0	0	0	0	0	Ture	0	0	TBLE_TROB
TBLE_TPOL_TROB	TROB	TROB	0	5.54883	3.15987e-08	1	0.0130821	0.0739091	-19180.7	-11547.2	3600	False	7633.51	1	TBLE_TPOL
TBLE_TPOL_TSEL	TBLE	TSEL	0	0	0	0	0	0	0	0	0	Ture	0	0	TPOL_TSEL
TBLE_TPOL_TSEL	TPOL	TSEL	0	0	0	0	0	0	0	0	0	Ture	0	0	TBLE_TSEL
TBLE_TPOL_TSEL	TSEL	TSEL	0	5.54922	3.15983e-08	1	0.0130812	0.0739082	-19181.2	-11547.3	3600	False	7633.89	1	TBLE_TPOL
TBLE_TROB_THSU	TBLE	TBLE	0	5.34233	0.000593923	0.999406	0.0115349	0.0633581	-20093.4	-12656.3	3600	False	7437.1	0.999406	TROB_THSU
TBLE_TROB_THSU	THSU	TBLE	0	0	0	0	0	0	0	0	0	Ture	0	0	TBLE_TROB
TBLE_TROB_THSU	TROB	TBLE	0	0	0	0	0	0	0	0	0	Ture	0	0	TBLE_THSU
TBLE_TROB_TPAPP	TBLE	TBLE	0	4.7456	1.5613e-08	1	0.0103008	0.0507776	-21038	-14238.1	3597	False	6799.96	0.999167	TROB_TPAPP
TBLE_TROB_TPAPP	TPAPP	TBLE	0	0	0	0	0	0	0	0	1	Ture	0	0	TBLE_TROB
TBLE_TROB_TPAPP	TROB	TBLE	0	2.7553	5.15854e-08	1	0.00248853	0.00893527	-16.0377	-14.1778	2	Ture	1.85986	0.000555556	TBLE_TPAPP
TBLE_TSEL_THSU	TBLE	TBLE	0	5.24466	3.19337e-10	1	0.0113582	0.0613079	-20240.3	-12885.9	3598	False	7354.38	0.999444	TSEL_THSU
TBLE_TSEL_THSU	THSU	TBLE	0	1.63635	8.61658e-05	0.999914	0.000626839	0.00148539	-22.4254	-21.3552	2	Ture	1.07021	0.000555508	TBLE_TSEL
TBLE_TSEL_THSU	TSEL	TBLE	0	0	0	0	0	0	0	0	0	Ture	0	0	TBLE_THSU
TBLE_TSEL_TPAPP	TBLE	TBLE	0	4.75077	1.54816e-08	1	0.010286	0.0507627	-21046.6	-14240.2	3597	False	6806.42	0.999167	TSEL_TPAPP
TBLE_TSEL_TPAPP	TPAPP	TBLE	0	0	0	0	0	0	0	0	1	Ture	0	0	TBLE_TSEL
TBLE_TSEL_TPAPP	TSEL	TBLE	0	3.12927	9.59444e-10	1	0.00186335	0.00744988	-16.9854	-14.9051	2	Ture	2.08032	0.000555556	TBLE_TPAPP
TBLE_TSEL_TROB	TBLE	TBLE	0	5.23966	3.31108e-10	1	0.0113844	0.0613776	-20224.7	-12877.8	3598	False	7346.98	0.999444	TSEL_TROB
TBLE_TSEL_TROB	TROB	TBLE	0	1.63635	8.61658e-05	0.999914	0.000626839	0.00148539	-22.4254	-21.3552	2	Ture	1.07021	0.000555508	TBLE_TSEL
TBLE_TSEL_TROB	TSEL	TBLE	0	0	0	0	0	0	0	0	0	Ture	0	0	TBLE_TROB
TDAL_TBLE_THSU	TBLE	THSU	0	1.0232	0.541688	0.458312	0.00754429	0.010139	-114.326	-119.273	17	Ture	-4.94788	0.00216425	TDAL_THSU
TDAL_TBLE_THSU	THSU	THSU	0	3.97247	0.00242907	0.997571	0.0083539	0.0340379	-22463.4	-17020.3	3577	False	5443.04	0.991198	TDAL_TBLE
TDAL_TBLE_THSU	TDAL	THSU	0	5.56206	0.251155	0.748845	0.00150851	0.00669612	-49.0568	-46.283	6	Ture	2.77381	0.00124808	TBLE_THSU
TDAL_TBLE_TMIN	TBLE	TMIN	0	1.0232	0.541688	0.458312	0.00754429	0.010139	-114.326	-119.273	17	Ture	-4.94788	0.00216425	TDAL_TMIN
TDAL_TBLE_TMIN	TMIN	TMIN	0	3.97301	0.00242942	0.997571	0.00835276	0.0340371	-22464.1	-17020.5	3577	False	5443.56	0.991197	TDAL_TBLE
TDAL_TBLE_TMIN	TDAL	TMIN	0	5.56206	0.251155	0.748845	0.00150851	0.00669612	-49.0568	-46.283	6	Ture	2.77381	0.00124808	TBLE_TMIN
TDAL_TBLE_TORI	TBLE	TDAL	0	1.22048	0.0778511	0.922149	0.00385026	0.00657948	-5714.29	-5385.39	670	Ture	328.909	0.171622	TDAL_TORI
TDAL_TBLE_TORI	TORI	TDAL	0	0.856945	0.149117	0.850883	0.00246858	0.00360947	-757.295	-735.489	80	Ture	21.8059	0.0189085	TDAL_TBLE
TDAL_TBLE_TORI	TDAL	TDAL	0	1.93363	0.0105216	0.989478	0.0022227	0.00513559	-26863.8	-24339.9	2850	False	2523.82	0.783337	TBLE_TORI
TDAL_TBLE_TPAPI	TBLE	TDAL	0	1.36191	0.00719651	0.992803	0.00693728	0.0134906	-118.405	-109.563	17	Ture	8.84213	0.00468824	TDAL_TPAPI
TDAL_TBLE_TPAPI	TPAPI	TDAL	0	7.7851	0.0809792	0.919021	0.00157968	0.0119227	-92.4651	-73.047	11	Ture	19.4181	0.00280812	TDAL_TBLE
TDAL_TBLE_TPAPI	TDAL	TDAL	0	3.95649	0.00010358	0.999896	0.00478408	0.019729	-26608	-20892.8	3572	False	5715.2	0.992119	TBLE_TPAPI
TDAL_TBLE_TPAPP	TBLE	TPAPP	0	1.03514	0.567302	0.432698	0.00733726	0.00978268	-108.256	-113.296	16	Ture	-5.04034	0.0019231	TDAL_TPAPP
TDAL_TBLE_TPAPP	TPAPP	TPAPP	0	3.97642	0.00242981	0.99757	0.0083456	0.0340316	-22474.9	-17026.4	3578	False	5448.44	0.991474	TDAL_TBLE
TDAL_TBLE_TPAPP	TDAL	TPAPP	0	5.56206	0.251155	0.748845	0.00150851	0.00669612	-49.0568	-46.283	6	Ture	2.77381	0.00124808	TBLE_TPAPP
TDAL_TBLE_TPOL	TBLE	TDAL	0	0	0	0	0	0	0	0	0	Ture	0	0	TDAL_TPOL
TDAL_TBLE_TPOL	TPOL	TDAL	0	0	0	0	0	0	0	0	0	Ture	0	0	TDAL_TBLE
TDAL_TBLE_TPOL	TDAL	TDAL	0	5.08394	1.4239e-08	1	0.00770134	0.0400998	-23079.8	-15949.8	3600	False	7130.01	1	TBLE_TPOL
TDAL_TBLE_TROB	TBLE	TROB	0	1.0232	0.541688	0.458312	0.00754429	0.010139	-114.326	-119.273	17	Ture	-4.94788	0.00216425	TDAL_TROB
TDAL_TBLE_TROB	TROB	TROB	0	3.97247	0.00242907	0.997571	0.0083539	0.0340379	-22463.4	-17020.3	3577	False	5443.04	0.991198	TDAL_TBLE
TDAL_TBLE_TROB	TDAL	TROB	0	5.56206	0.251155	0.748845	0.00150851	0.00669612	-49.0568	-46.283	6	Ture	2.77381	0.00124808	TBLE_TROB
TDAL_TBLE_TSEL	TBLE	TSEL	0	0.747687	0.676107	0.323893	0.0101581	0.0118579	-108.273	-113.949	17	Ture	-5.67612	0.00152949	TDAL_TSEL
TDAL_TBLE_TSEL	TSEL	TSEL	0	3.97301	0.00242942	0.997571	0.00835276	0.0340371	-22464.1	-17020.5	3577	False	5443.56	0.991197	TDAL_TBLE
TDAL_TBLE_TSEL	TDAL	TSEL	0	5.56206	0.251155	0.748845	0.00150851	0.00669612	-49.0568	-46.283	6	Ture	2.77381	0.00124808	TBLE_TSEL
TDAL_THSU_TPAPP	TDAL	TDAL	0	4.77413	1.47574e-08	1	0.0102349	0.0507307	-21072.6	-14244.7	3597	False	6827.83	0.999167	THSU_TPAPP
TDAL_THSU_TPAPP	THSU	TDAL	0	2.7553	5.15854e-08	1	0.00248853	0.00893527	-16.0377	-14.1778	2	Ture	1.85986	0.000555556	TDAL_TPAPP
TDAL_THSU_TPAPP	TPAPP	TDAL	0	0	0	0	0	0	0	0	1	Ture	0	0	TDAL_THSU
TDAL_TMIN_THSU	TDAL	TDAL	0	5.28032	1.41186e-10	1	0.0112815	0.0612643	-20282.8	-12891.1	3598	False	7391.75	0.999444	TMIN_THSU
TDAL_TMIN_THSU	THSU	TDAL	0	1.63635	8.61658e-05	0.999914	0.000626839	0.00148539	-22.4254	-21.3552	2	Ture	1.07021	0.000555508	TDAL_TMIN
TDAL_TMIN_THSU	TMIN	TDAL	0	0	0	0	0	0	0	0	0	Ture	0	0	TDAL_THSU
TDAL_TMIN_TPAPP	TDAL	TDAL	0	4.77258	1.47425e-08	1	0.0102359	0.0507286	-21072.5	-14245	3597	False	6827.46	0.999167	TMIN_TPAPP
TDAL_TMIN_TPAPP	TMIN	TDAL	0	3.12927	9.59444e-10	1	0.00186335	0.00744988	-16.9854	-14.9051	2	Ture	2.08032	0.000555556	TDAL_TPAPP
TDAL_TMIN_TPAPP	TPAPP	TDAL	0	0	0	0	0	0	0	0	1	Ture	0	0	TDAL_TMIN
TDAL_TMIN_TROB	TDAL	TDAL	0	5.27442	1.47556e-10	1	0.0113094	0.0613357	-20266.3	-12882.7	3598	False	7383.58	0.999444	TMIN_TROB
TDAL_TMIN_TROB	TMIN	TDAL	0	0	0	0	0	0	0	0	0	Ture	0	0	TDAL_TROB
TDAL_TMIN_TROB	TROB	TDAL	0	1.63635	8.61658e-05	0.999914	0.000626839	0.00148539	-22.4254	-21.3552	2	Ture	1.07021	0.000555508	TDAL_TMIN
TDAL_TMIN_TSEL	TDAL	TDAL	0	5.54471	8.1722e-06	0.999992	0.0116623	0.0663993	-19985.2	-12315.3	3599	False	7669.94	0.999714	TMIN_TSEL
TDAL_TMIN_TSEL	TMIN	TDAL	0	0	0	0	0	0	0	0	1	Ture	0	0	TDAL_TSEL
TDAL_TMIN_TSEL	TSEL	TDAL	0	0	0	0	0	0	0	0	0	Ture	0	0	TDAL_TMIN
TDAL_TOBS_TBLE	TDAL	TBLE	0	9.05543	0.749622	0.250378	0.00141944	0.00463245	-34.4243	-33.6111	4	Ture	0.813283	0.000278197	TOBS_TBLE
TDAL_TOBS_TBLE	TBLE	TBLE	0	2.37739	0.00564113	0.994359	0.00597823	0.015868	-26228.7	-22586.9	3594	False	3641.75	0.992702	TDAL_TOBS
TDAL_TOBS_TBLE	TOBS	TBLE	0	35.9458	0.5	0.5	0.000500002	0.0089877	-24.1556	-14.1544	2	Ture	10.0012	0.000277778	TDAL_TBLE
TDAL_TOBS_THSU	TDAL	THSU	0	5.18256	0.337074	0.662926	0.0005	0.00189206	-33.7884	-30.5219	3	Ture	3.26646	0.000552438	TOBS_THSU
TDAL_TOBS_THSU	THSU	THSU	0	4.17429	8.2764e-06	0.999992	0.0114879	0.0496643	-20424.1	-14393.6	3596	False	6030.53	0.998881	TDAL_TOBS
TDAL_TOBS_THSU	TOBS	THSU	0	0	0	0	0	0	0	0	1	Ture	0	0	TDAL_THSU
TDAL_TOBS_TMIN	TDAL	TMIN	0	5.18256	0.337074	0.662926	0.0005	0.00189206	-33.7884	-30.5219	3	Ture	3.26646	0.000552438	TOBS_TMIN
TDAL_TOBS_TMIN	TMIN	TMIN	0	4.17468	8.2788e-06	0.999992	0.0114868	0.0496635	-20424.6	-14393.7	3596	False	6030.92	0.998881	TDAL_TOBS
TDAL_TOBS_TMIN	TOBS	TMIN	0	0	0	0	0	0	0	0	1	Ture	0	0	TDAL_TMIN
TDAL_TOBS_TORI	TDAL	TORI	0	10.87	0.749939	0.250061	0.00141912	0.00527552	-34.4193	-32.5711	4	Ture	1.84815	0.000277846	TOBS_TORI
TDAL_TOBS_TORI	TOBS	TORI	0	3.19523	0.393407	0.606593	0.00465866	0.0119405	-24.4105	-26.0363	4	Ture	-1.62578	0.000673992	TDAL_TORI
TDAL_TOBS_TORI	TORI	TORI	0	2.74875	0.00191958	0.99808	0.00496255	0.0147383	-27222.8	-23104.9	3592	False	4117.85	0.995862	TDAL_TOBS
TDAL_TOBS_TPAPI	TDAL	TPAPI	0	5.18256	0.337074	0.662926	0.0005	0.00189206	-33.7884	-30.5219	3	Ture	3.26646	0.000552438	TOBS_TPAPI
TDAL_TOBS_TPAPI	TOBS	TPAPI	0	23.3027	0.333333	0.666667	0.000771282	0.0127533	-27.1172	-19.0732	3	Ture	8.04399	0.000555556	TDAL_TPAPI
TDAL_TOBS_TPAPI	TPAPI	TPAPI	0	2.39365	0.00543539	0.994565	0.00593763	0.0158463	-26262.7	-22596.8	3594	False	3665.9	0.992907	TDAL_TOBS
TDAL_TOBS_TPAPP	TDAL	TPAPP	0	5.18256	0.337074	0.662926	0.0005	0.00189206	-33.7884	-30.5219	3	Ture	3.26646	0.000552438	TOBS_TPAPP
TDAL_TOBS_TPAPP	TOBS	TPAPP	0	0	0	0	0	0	0	0	1	Ture	0	0	TDAL_TPAPP
TDAL_TOBS_TPAPP	TPAPP	TPAPP	0	4.17991	7.70698e-06	0.999992	0.0114741	0.0496719	-20431	-14392.5	3596	False	6038.57	0.998881	TDAL_TOBS
TDAL_TOBS_TPOL	TDAL	TPOL	0	9.05543	0.749622	0.250378	0.00141944	0.00463245	-34.4243	-33.6111	4	Ture	0.813283	0.000278197	TOBS_TPOL
TDAL_TOBS_TPOL	TOBS	TPOL	0	35.9458	0.5	0.5	0.000500002	0.0089877	-24.1556	-14.1544	2	Ture	10.0012	0.000277778	TDAL_TPOL
TDAL_TOBS_TPOL	TPOL	TPOL	0	2.37739	0.00564113	0.994359	0.00597823	0.015868	-26228.7	-22586.9	3594	False	3641.75	0.992702	TDAL_TOBS
TDAL_TOBS_TROB	TDAL	TROB	0	5.18256	0.337074	0.662926	0.0005	0.00189206	-33.7884	-30.5219	3	Ture	3.26646	0.000552438	TOBS_TROB
TDAL_TOBS_TROB	TOBS	TROB	0	0	0	0	0	0	0	0	1	Ture	0	0	TDAL_TROB
TDAL_TOBS_TROB	TROB	TROB	0	4.17429	8.2764e-06	0.999992	0.0114879	0.0496643	-20424.1	-14393.6	3596	False	6030.53	0.998881	TDAL_TOBS
TDAL_TOBS_TSEL	TDAL	TSEL	0	5.18256	0.337074	0.662926	0.0005	0.00189206	-33.7884	-30.5219	3	Ture	3.26646	0.000552438	TOBS_TSEL
TDAL_TOBS_TSEL	TOBS	TSEL	0	28.86	0.5	0.5	0.0005	0.0072162	-24.1557	-15.0326	2	Ture	9.12311	0.000277778	TDAL_TSEL
TDAL_TOBS_TSEL	TSEL	TSEL	0	4.17816	7.72331e-06	0.999992	0.011479	0.0496732	-20423	-14388.3	3595	False	6034.69	0.998603	TDAL_TOBS
TDAL_TOBS_TSTE	TDAL	TSTE	0	5.18256	0.337074	0.662926	0.0005	0.00189206	-33.7884	-30.5219	3	Ture	3.26646	0.000552438	TOBS_TSTE
TDAL_TOBS_TSTE	TOBS	TSTE	0	23.3027	0.333333	0.666667	0.000771282	0.0127533	-27.1172	-19.0732	3	Ture	8.04399	0.000555556	TDAL_TSTE
TDAL_TOBS_TSTE	TSTE	TSTE	0	1.90557	0.0127262	0.987274	0.00746563	0.0169557	-25181.7	-22110.4	3594	False	3071.26	0.985628	TDAL_TOBS
TDAL_TORI_THSU	TDAL	THSU	0	4.3216	0.00174699	0.998253	0.00194151	0.00803491	-41.1816	-36.6302	5	Ture	4.5514	0.00138646	TORI_THSU
TDAL_TORI_THSU	THSU	THSU	0	3.81713	0.00137689	0.998623	0.00887156	0.0351039	-22205.6	-16832.6	3584	False	5372.98	0.994185	TDAL_TORI
TDAL_TORI_THSU	TORI	THSU	0	6.66392	0.806484	0.193516	0.00458863	0.0101474	-76.4142	-76.5939	11	Ture	-0.179674	0.000591298	TDAL_THSU
TDAL_TORI_TMIN	TDAL	TMIN	0	4.3216	0.00174699	0.998253	0.00194151	0.00803491	-41.1816	-36.6302	5	Ture	4.5514	0.00138646	TORI_TMIN
TDAL_TORI_TMIN	TMIN	TMIN	0	3.81763	0.00137728	0.998623	0.0088704	0.035103	-22206.3	-16832.8	3584	False	5373.46	0.994184	TDAL_TORI
TDAL_TORI_TMIN	TORI	TMIN	0	6.66392	0.806484	0.193516	0.00458863	0.0101474	-76.4142	-76.5939	11	Ture	-0.179674	0.000591298	TDAL_TMIN
TDAL_TORI_TPAPP	TDAL	TPAPP	0	4.3216	0.00174699	0.998253	0.00194151	0.00803491	-41.1816	-36.6302	5	Ture	4.5514	0.00138646	TORI_TPAPP
TDAL_TORI_TPAPP	TORI	TPAPP	0	6.66392	0.806484	0.193516	0.00458863	0.0101474	-76.4142	-76.5939	11	Ture	-0.179674	0.000591298	TDAL_TPAPP
TDAL_TORI_TPAPP	TPAPP	TPAPP	0	3.81959	0.00137146	0.998629	0.0088674	0.0351115	-22208	-16831.1	3584	False	5376.95	0.99419	TDAL_TORI
TDAL_TORI_TROB	TDAL	TROB	0	4.3216	0.00174699	0.998253	0.00194151	0.00803491	-41.1816	-36.6302	5	Ture	4.5514	0.00138646	TORI_TROB
TDAL_TORI_TROB	TORI	TROB	0	6.66392	0.806484	0.193516	0.00458863	0.0101474	-76.4142	-76.5939	11	Ture	-0.179674	0.000591298	TDAL_TROB
TDAL_TORI_TROB	TROB	TROB	0	3.81713	0.00137689	0.998623	0.00887156	0.0351039	-22205.6	-16832.6	3584	False	5372.98	0.994185	TDAL_TORI
TDAL_TORI_TSEL	TDAL	TSEL	0	4.3216	0.00174699	0.998253	0.00194151	0.00803491	-41.1816	-36.6302	5	Ture	4.5514	0.00138646	TORI_TSEL
TDAL_TORI_TSEL	TORI	TSEL	0	5.63495	0.820472	0.179528	0.00542654	0.0105043	-80.8203	-82.8584	12	Ture	-2.03802	0.000598427	TDAL_TSEL
TDAL_TORI_TSEL	TSEL	TSEL	0	3.81913	0.00137131	0.998629	0.00886691	0.0351087	-22202.5	-16826.9	3583	False	5375.55	0.993913	TDAL_TORI
TDAL_TPAPI_THSU	TDAL	THSU	0	5.56206	0.251155	0.748845	0.00150851	0.00669612	-49.0568	-46.283	6	Ture	2.77381	0.00124808	TPAPI_THSU
TDAL_TPAPI_THSU	THSU	THSU	0	3.98709	0.0024441	0.997556	0.00833581	0.0340591	-22476.6	-17020.6	3578	False	5455.97	0.99146	TDAL_TPAPI
TDAL_TPAPI_THSU	TPAPI	THSU	0	0.760699	0.710383	0.289617	0.00998435	0.011518	-102.388	-108.07	16	Ture	-5.68222	0.00128719	TDAL_THSU
TDAL_TPAPI_TMIN	TDAL	TMIN	0	5.56206	0.251155	0.748845	0.00150851	0.00669612	-49.0568	-46.283	6	Ture	2.77381	0.00124808	TPAPI_TMIN
TDAL_TPAPI_TMIN	TMIN	TMIN	0	3.98763	0.00244447	0.997556	0.00833468	0.0340583	-22477.3	-17020.8	3578	False	5456.49	0.991459	TDAL_TPAPI
TDAL_TPAPI_TMIN	TPAPI	TMIN	0	0.760699	0.710383	0.289617	0.00998435	0.011518	-102.388	-108.07	16	Ture	-5.68222	0.00128719	TDAL_TMIN
TDAL_TPAPI_TORI	TDAL	TDAL	0	1.91923	0.0105043	0.989496	0.00223166	0.00513767	-26936.8	-24406	2858	False	2530.84	0.78555	TPAPI_TORI
TDAL_TPAPI_TORI	TORI	TDAL	0	0.918042	0.137328	0.862672	0.002343	0.00352753	-752.802	-729.882	79	Ture	22.9204	0.0189309	TDAL_TPAPI
TDAL_TPAPI_TORI	TPAPI	TDAL	0	1.24909	0.0737612	0.926239	0.00374891	0.00648563	-5680.78	-5348.11	663	Ture	332.671	0.170582	TDAL_TORI
TDAL_TPAPI_TPAPP	TDAL	TPAPP	0	5.56206	0.251155	0.748845	0.00150851	0.00669612	-49.0568	-46.283	6	Ture	2.77381	0.00124808	TPAPI_TPAPP
TDAL_TPAPI_TPAPP	TPAPI	TPAPP	0	0.760699	0.710383	0.289617	0.00998435	0.011518	-102.388	-108.07	16	Ture	-5.68222	0.00128719	TDAL_TPAPP
TDAL_TPAPI_TPAPP	TPAPP	TPAPP	0	3.98209	0.00244009	0.99756	0.00834628	0.0340668	-22470.2	-17019	3578	False	5451.17	0.991464	TDAL_TPAPI
TDAL_TPAPI_TROB	TDAL	TROB	0	5.56206	0.251155	0.748845	0.00150851	0.00669612	-49.0568	-46.283	6	Ture	2.77381	0.00124808	TPAPI_TROB
TDAL_TPAPI_TROB	TPAPI	TROB	0	0.760699	0.710383	0.289617	0.00998435	0.011518	-102.388	-108.07	16	Ture	-5.68222	0.00128719	TDAL_TROB
TDAL_TPAPI_TROB	TROB	TROB	0	3.98709	0.0024441	0.997556	0.00833581	0.0340591	-22476.6	-17020.6	3578	False	5455.97	0.99146	TDAL_TPAPI
TDAL_TPAPI_TSEL	TDAL	TSEL	0	5.56206	0.251155	0.748845	0.00150851	0.00669612	-49.0568	-46.283	6	Ture	2.77381	0.00124808	TPAPI_TSEL
TDAL_TPAPI_TSEL	TPAPI	TSEL	0	0.760699	0.710383	0.289617	0.00998435	0.011518	-102.388	-108.07	16	Ture	-5.68222	0.00128719	TDAL_TSEL
TDAL_TPAPI_TSEL	TSEL	TSEL	0	3.98751	0.00253771	0.997462	0.00833493	0.0340501	-22470.7	-17022.5	3578	False	5448.14	0.991367	TDAL_TPAPI
TDAL_TPOL_THSU	TDAL	THSU	0	5.56206	0.251155	0.748845	0.00150851	0.00669612	-49.0568	-46.283	6	Ture	2.77381	0.00124808	TPOL_THSU
TDAL_TPOL_THSU	THSU	THSU	0	3.97247	0.00242907	0.997571	0.0083539	0.0340379	-22463.4	-17020.3	3577	False	5443.04	0.991198	TDAL_TPOL
TDAL_TPOL_THSU	TPOL	THSU	0	1.0232	0.541688	0.458312	0.00754429	0.010139	-114.326	-119.273	17	Ture	-4.94788	0.00216425	TDAL_THSU
TDAL_TPOL_TMIN	TDAL	TMIN	0	5.56206	0.251155	0.748845	0.00150851	0.00669612	-49.0568	-46.283	6	Ture	2.77381	0.00124808	TPOL_TMIN
TDAL_TPOL_TMIN	TMIN	TMIN	0	3.97301	0.00242942	0.997571	0.00835276	0.0340371	-22464.1	-17020.5	3577	False	5443.56	0.991197	TDAL_TPOL
TDAL_TPOL_TMIN	TPOL	TMIN	0	1.0232	0.541688	0.458312	0.00754429	0.010139	-114.326	-119.273	17	Ture	-4.94788	0.00216425	TDAL_TMIN
TDAL_TPOL_TORI	TDAL	TDAL	0	1.93363	0.0105216	0.989478	0.0022227	0.00513559	-26863.8	-24339.9	2850	False	2523.82	0.783337	TPOL_TORI
TDAL_TPOL_TORI	TORI	TDAL	0	0.856945	0.149117	0.850883	0.00246858	0.00360947	-757.295	-735.489	80	Ture	21.8059	0.0189085	TDAL_TPOL
TDAL_TPOL_TORI	TPOL	TDAL	0	1.22048	0.0778511	0.922149	0.00385026	0.00657948	-5714.29	-5385.39	670	Ture	328.909	0.171622	TDAL_TORI
TDAL_TPOL_TPAPI	TDAL	TDAL	0	3.95649	0.00010358	0.999896	0.00478408	0.019729	-26608	-20892.8	3572	False	5715.2	0.992119	TPOL_TPAPI
TDAL_TPOL_TPAPI	TPAPI	TDAL	0	7.7851	0.0809792	0.919021	0.00157968	0.0119227	-92.4651	-73.047	11	Ture	19.4181	0.00280812	TDAL_TPOL
TDAL_TPOL_TPAPI	TPOL	TDAL	0	1.36191	0.00719651	0.992803	0.00693728	0.0134906	-118.405	-109.563	17	Ture	8.84213	0.00468824	TDAL_TPAPI
TDAL_TPOL_TPAPP	TDAL	TPAPP	0	5.56206	0.251155	0.748845	0.00150851	0.00669612	-49.0568	-46.283	6	Ture	2.77381	0.00124808	TPOL_TPAPP
TDAL_TPOL_TPAPP	TPAPP	TPAPP	0	3.97642	0.00242981	0.99757	0.0083456	0.0340316	-22474.9	-17026.4	3578	False	5448.44	0.991474	TDAL_TPOL
TDAL_TPOL_TPAPP	TPOL	TPAPP	0	1.03514	0.567302	0.432698	0.00733726	0.00978268	-108.256	-113.296	16	Ture	-5.04034	0.0019231	TDAL_TPAPP
TDAL_TPOL_TROB	TDAL	TROB	0	5.56206	0.251155	0.748845	0.00150851	0.00669612	-49.0568	-46.283	6	Ture	2.77381	0.00124808	TPOL_TROB
TDAL_TPOL_TROB	TPOL	TROB	0	1.0232	0.541688	0.458312	0.00754429	0.010139	-114.326	-119.273	17	Ture	-4.94788	0.00216425	TDAL_TROB
TDAL_TPOL_TROB	TROB	TROB	0	3.97247	0.00242907	0.997571	0.0083539	0.0340379	-22463.4	-17020.3	3577	False	5443.04	0.991198	TDAL_TPOL
TDAL_TPOL_TSEL	TDAL	TSEL	0	5.56206	0.251155	0.748845	0.00150851	0.00669612	-49.0568	-46.283	6	Ture	2.77381	0.00124808	TPOL_TSEL
TDAL_TPOL_TSEL	TPOL	TSEL	0	0.747687	0.676107	0.323893	0.0101581	0.0118579	-108.273	-113.949	17	Ture	-5.67612	0.00152949	TDAL_TSEL
TDAL_TPOL_TSEL	TSEL	TSEL	0	3.97301	0.00242942	0.997571	0.00835276	0.0340371	-22464.1	-17020.5	3577	False	5443.56	0.991197	TDAL_TPOL
TDAL_TROB_THSU	TDAL	TDAL	0	5.3577	0.000593615	0.999406	0.0114986	0.0633214	-20113.4	-12660.4	3600	False	7452.97	0.999406	TROB_THSU
TDAL_TROB_THSU	THSU	TDAL	0	0	0	0	0	0	0	0	0	Ture	0	0	TDAL_TROB
TDAL_TROB_THSU	TROB	TDAL	0	0	0	0	0	0	0	0	0	Ture	0	0	TDAL_THSU
TDAL_TROB_TPAPP	TDAL	TDAL	0	4.76497	1.49395e-08	1	0.0102546	0.0507452	-21062.4	-14242.7	3597	False	6819.7	0.999167	TROB_TPAPP
TDAL_TROB_TPAPP	TPAPP	TDAL	0	0	0	0	0	0	0	0	1	Ture	0	0	TDAL_TROB
TDAL_TROB_TPAPP	TROB	TDAL	0	2.7553	5.15854e-08	1	0.00248853	0.00893527	-16.0377	-14.1778	2	Ture	1.85986	0.000555556	TDAL_TPAPP
TDAL_TSEL_THSU	TDAL	TDAL	0	5.26084	1.57869e-10	1	0.0113173	0.0612882	-20258.1	-12884.7	3597	False	7373.4	0.999167	TSEL_THSU
TDAL_TSEL_THSU	THSU	TDAL	0	29.5145	0.666667	0.333333	0.00099008	0.0107308	-27.004	-20.1092	3	Ture	6.89485	0.000277778	TDAL_TSEL
TDAL_TSEL_THSU	TSEL	TDAL	0	0	0	0	0	0	0	0	0	Ture	0	0	TDAL_THSU
TDAL_TSEL_TPAPP	TDAL	TDAL	0	4.7712	1.48445e-08	1	0.0102389	0.0507304	-21071	-14244.8	3597	False	6826.2	0.999167	TSEL_TPAPP
TDAL_TSEL_TPAPP	TPAPP	TDAL	0	0	0	0	0	0	0	0	1	Ture	0	0	TDAL_TSEL
TDAL_TSEL_TPAPP	TSEL	TDAL	0	3.12927	9.59444e-10	1	0.00186335	0.00744988	-16.9854	-14.9051	2	Ture	2.08032	0.000555556	TDAL_TPAPP
TDAL_TSEL_TROB	TDAL	TDAL	0	5.25856	1.65415e-10	1	0.0113428	0.0613579	-20242.4	-12876.5	3597	False	7365.89	0.999167	TSEL_TROB
TDAL_TSEL_TROB	TROB	TDAL	0	29.5145	0.666667	0.333333	0.00099008	0.0107308	-27.004	-20.1092	3	Ture	6.89485	0.000277778	TDAL_TSEL
TDAL_TSEL_TROB	TSEL	TDAL	0	0	0	0	0	0	0	0	0	Ture	0	0	TDAL_TROB
TDAL_TSTE_TBLE	TDAL	TDAL	0	2.35542	0.00705942	0.992941	0.00343634	0.00899839	-25348.2	-22389.8	3018	False	2958.33	0.832415	TSTE_TBLE
TDAL_TSTE_TBLE	TBLE	TDAL	0	1.13128	0.0971211	0.902879	0.00473855	0.00776042	-437.798	-420.452	55	Ture	17.3466	0.013794	TDAL_TSTE
TDAL_TSTE_TBLE	TSTE	TDAL	0	1.50834	0.023442	0.976558	0.00416356	0.00818892	-4371.38	-4004.18	527	Ture	367.203	0.142957	TDAL_TBLE
TDAL_TSTE_THSU	TDAL	THSU	0	5.56206	0.251155	0.748845	0.00150851	0.00669612	-49.0568	-46.283	6	Ture	2.77381	0.00124808	TSTE_THSU
TDAL_TSTE_THSU	THSU	THSU	0	4.10568	0.00330124	0.996699	0.00793016	0.0331245	-22679.3	-17152.3	3564	False	5526.93	0.986732	TDAL_TSTE
TDAL_TSTE_THSU	TSTE	THSU	0	1.86076	0.676077	0.323923	0.00805531	0.0121124	-193.059	-201.41	30	Ture	-8.35122	0.00269936	TDAL_THSU
TDAL_TSTE_TMIN	TDAL	TMIN	0	5.56206	0.251155	0.748845	0.00150851	0.00669612	-49.0568	-46.283	6	Ture	2.77381	0.00124808	TSTE_TMIN
TDAL_TSTE_TMIN	TMIN	TMIN	0	4.10626	0.00330167	0.996698	0.00792904	0.0331237	-22680	-17152.5	3564	False	5527.49	0.986731	TDAL_TSTE
TDAL_TSTE_TMIN	TSTE	TMIN	0	1.86076	0.676077	0.323923	0.00805531	0.0121124	-193.059	-201.41	30	Ture	-8.35122	0.00269936	TDAL_TMIN
TDAL_TSTE_TORI	TDAL	TDAL	0	2.09093	0.00828619	0.991714	0.0020902	0.00507919	-24535.2	-22133.2	2585	False	2402.03	0.712106	TSTE_TORI
TDAL_TSTE_TORI	TORI	TDAL	0	1.00764	0.106808	0.893192	0.00213735	0.00340114	-568.327	-548.592	59	Ture	19.7343	0.0146384	TDAL_TSTE
TDAL_TSTE_TORI	TSTE	TDAL	0	1.20694	0.100527	0.899473	0.00515475	0.00858671	-7618.67	-7177.55	956	Ture	441.119	0.23886	TDAL_TORI
TDAL_TSTE_TPAPI	TDAL	TDAL	0	2.34814	0.00710855	0.992891	0.00345638	0.00904001	-25395	-22428.7	3027	False	2966.36	0.834856	TSTE_TPAPI
TDAL_TSTE_TPAPI	TPAPI	TDAL	0	1.89882	0.0361848	0.963815	0.00282312	0.00625127	-405.49	-379.197	47	Ture	26.2931	0.0125831	TDAL_TSTE
TDAL_TSTE_TPAPI	TSTE	TDAL	0	1.54282	0.0212173	0.978783	0.0040787	0.00813828	-4379.15	-4003.09	526	Ture	376.055	0.143011	TDAL_TPAPI
TDAL_TSTE_TPAPP	TDAL	TPAPP	0	5.56206	0.251155	0.748845	0.00150851	0.00669612	-49.0568	-46.283	6	Ture	2.77381	0.00124808	TSTE_TPAPP
TDAL_TSTE_TPAPP	TPAPP	TPAPP	0	4.09933	0.00329566	0.996704	0.00794104	0.0331322	-22672.6	-17150.7	3564	False	5521.89	0.986737	TDAL_TSTE
TDAL_TSTE_TPAPP	TSTE	TPAPP	0	1.86076	0.676077	0.323923	0.00805531	0.0121124	-193.059	-201.41	30	Ture	-8.35122	0.00269936	TDAL_TPAPP
TDAL_TSTE_TPOL	TDAL	TDAL	0	2.35542	0.00705942	0.992941	0.00343634	0.00899839	-25348.2	-22389.8	3018	False	2958.33	0.832415	TSTE_TPOL
TDAL_TSTE_TPOL	TPOL	TDAL	0	1.13128	0.0971211	0.902879	0.00473855	0.00776042	-437.798	-420.452	55	Ture	17.3466	0.013794	TDAL_TSTE
TDAL_TSTE_TPOL	TSTE	TDAL	0	1.50834	0.023442	0.976558	0.00416356	0.00818892	-4371.38	-4004.18	527	Ture	367.203	0.142957	TDAL_TPOL
TDAL_TSTE_TROB	TDAL	TROB	0	5.56206	0.251155	0.748845	0.00150851	0.00669612	-49.0568	-46.283	6	Ture	2.77381	0.00124808	TSTE_TROB
TDAL_TSTE_TROB	TROB	TROB	0	4.10568	0.00330124	0.996699	0.00793016	0.0331245	-22679.3	-17152.3	3564	False	5526.93	0.986732	TDAL_TSTE
TDAL_TSTE_TROB	TSTE	TROB	0	1.86076	0.676077	0.323923	0.00805531	0.0121124	-193.059	-201.41	30	Ture	-8.35122	0.00269936	TDAL_TROB
TDAL_TSTE_TSEL	TDAL	TSEL	0	5.56206	0.251155	0.748845	0.00150851	0.00669612	-49.0568	-46.283	6	Ture	2.77381	0.00124808	TSTE_TSEL
TDAL_TSTE_TSEL	TSEL	TSEL	0	4.10512	0.00339752	0.996602	0.00792984	0.0331155	-22673.6	-17154.3	3564	False	5519.32	0.986636	TDAL_TSTE
TDAL_TSTE_TSEL	TSTE	TSEL	0	1.86076	0.676077	0.323923	0.00805531	0.0121124	-193.059	-201.41	30	Ture	-8.35122	0.00269936	TDAL_TSEL
TDAL_TTEN_TBLE	TDAL	TBLE	0	6.44687	0.480125	0.519875	0.00435347	0.018353	-11.6329	-11.2987	2	Ture	0.334215	0.000288819	TTEN_TBLE
TDAL_TTEN_TBLE	TBLE	TBLE	0	2.76218	0.00091577	0.999084	0.00575502	0.0173684	-26218.6	-21943.6	3595	False	4274.99	0.997697	TDAL_TTEN
TDAL_TTEN_TBLE	TTEN	TBLE	0	14.6577	0.666667	0.333333	0.000500001	0.00261414	-35.05	-28.5823	3	Ture	6.46768	0.000277778	TDAL_TBLE
TDAL_TTEN_THSU	TDAL	THSU	0	2.01054	8.98477e-06	0.999991	0.00992202	0.0275143	-11.0526	-9.67905	2	Ture	1.37353	0.000555551	TTEN_THSU
TDAL_TTEN_THSU	THSU	THSU	0	4.39413	4.22514e-05	0.999958	0.0113142	0.0511717	-20435.6	-14178.5	3596	False	6257.07	0.998847	TDAL_TTEN
TDAL_TTEN_THSU	TTEN	THSU	0	1.98885	0.657676	0.342324	0.000256777	0.000256777	-27.6178	-28.3761	2	Ture	-0.75823	0.00019018	TDAL_THSU
TDAL_TTEN_TMIN	TDAL	TMIN	0	2.01054	8.98477e-06	0.999991	0.00992202	0.0275143	-11.0526	-9.67905	2	Ture	1.37353	0.000555551	TTEN_TMIN
TDAL_TTEN_TMIN	TMIN	TMIN	0	4.39454	4.22631e-05	0.999958	0.0113132	0.0511708	-20436.1	-14178.6	3596	False	6257.48	0.998847	TDAL_TTEN
TDAL_TTEN_TMIN	TTEN	TMIN	0	1.98885	0.657676	0.342324	0.000256777	0.000256777	-27.6178	-28.3761	2	Ture	-0.75823	0.00019018	TDAL_TMIN
TDAL_TTEN_TOBS	TDAL	TOBS	0	1.39893	0.100474	0.899526	0.00110829	0.00199699	-4469.08	-4281.63	411	Ture	187.457	0.102696	TTEN_TOBS
TDAL_TTEN_TOBS	TOBS	TOBS	0	1.82455	0.0304593	0.969541	0.00121632	0.00264806	-28328	-26349.2	2671	False	1978.89	0.719345	TDAL_TTEN
TDAL_TTEN_TOBS	TTEN	TOBS	0	0.647491	0.265028	0.734972	0.00247097	0.00319092	-5020.24	-4912.1	518	Ture	108.135	0.105754	TDAL_TOBS
TDAL_TTEN_TORI	TDAL	TORI	0	7.41469	9.62072e-25	1	0.00091855	0.00772521	-19.1391	-14.7599	2	Ture	4.37917	0.000555556	TTEN_TORI
TDAL_TTEN_TORI	TORI	TORI	0	3.24315	0.000494834	0.999505	0.00475716	0.0162441	-27191.1	-22406.1	3592	False	4784.97	0.997284	TDAL_TTEN
TDAL_TTEN_TORI	TTEN	TORI	0	5.56364	0.534425	0.465575	0.00193309	0.00609938	-46.2098	-47.4031	6	Ture	-1.19329	0.000775958	TDAL_TORI
TDAL_TTEN_TPAPI	TDAL	TPAPI	0	15.409	0.499997	0.500003	0.0021391	0.0186197	-14.3513	-11.241	2	Ture	3.11028	0.000277779	TTEN_TPAPI
TDAL_TTEN_TPAPI	TPAPI	TPAPI	0	2.77866	0.000885406	0.999115	0.00572184	0.0173488	-26245.5	-21951.7	3595	False	4293.79	0.997727	TDAL_TTEN
TDAL_TTEN_TPAPI	TTEN	TPAPI	0	70.1523	0.666667	0.333333	0.0005	0.0118632	-35.05	-19.5073	3	Ture	15.5427	0.000277778	TDAL_TPAPI
TDAL_TTEN_TPAPP	TDAL	TPAPP	0	0	0	0	0	0	0	0	1	Ture	0	0	TTEN_TPAPP
TDAL_TTEN_TPAPP	TPAPP	TPAPP	0	4.39739	4.22278e-05	0.999958	0.0113056	0.0511651	-20445.6	-14183.4	3597	False	6262.17	0.999124	TDAL_TTEN
TDAL_TTEN_TPAPP	TTEN	TPAPP	0	1.98885	0.657676	0.342324	0.000256777	0.000256777	-27.6178	-28.3761	2	Ture	-0.75823	0.00019018	TDAL_TPAPP
TDAL_TTEN_TPOL	TDAL	TPOL	0	6.44687	0.480125	0.519875	0.00435347	0.018353	-11.6329	-11.2987	2	Ture	0.334215	0.000288819	TTEN_TPOL
TDAL_TTEN_TPOL	TPOL	TPOL	0	2.76218	0.00091577	0.999084	0.00575502	0.0173684	-26218.6	-21943.6	3595	False	4274.99	0.997697	TDAL_TTEN
TDAL_TTEN_TPOL	TTEN	TPOL	0	14.6577	0.666667	0.333333	0.000500001	0.00261414	-35.05	-28.5823	3	Ture	6.46768	0.000277778	TDAL_TPOL
TDAL_TTEN_TROB	TDAL	TROB	0	2.01054	8.98477e-06	0.999991	0.00992202	0.0275143	-11.0526	-9.67905	2	Ture	1.37353	0.000555551	TTEN_TROB
TDAL_TTEN_TROB	TROB	TROB	0	4.39413	4.22514e-05	0.999958	0.0113142	0.0511717	-20435.6	-14178.5	3596	False	6257.07	0.998847	TDAL_TTEN
TDAL_TTEN_TROB	TTEN	TROB	0	1.98885	0.657676	0.342324	0.000256777	0.000256777	-27.6178	-28.3761	2	Ture	-0.75823	0.00019018	TDAL_TROB
TDAL_TTEN_TSEL	TDAL	TSEL	0	0	0	0	0	0	0	0	1	Ture	0	0	TTEN_TSEL
TDAL_TTEN_TSEL	TSEL	TSEL	0	4.39454	4.22631e-05	0.999958	0.0113132	0.0511708	-20436.1	-14178.6	3596	False	6257.48	0.998847	TDAL_TTEN
TDAL_TTEN_TSEL	TTEN	TSEL	0	58.4434	0.666667	0.333333	0.0005	0.00991175	-35.05	-20.5856	3	Ture	14.4644	0.000277778	TDAL_TSEL
TDAL_TTEN_TSTE	TDAL	TSTE	0	1.40141	0.000596212	0.999404	0.0030527	0.00648478	-16.3025	-15.46	2	Ture	0.84249	0.000555224	TTEN_TSTE
TDAL_TTEN_TSTE	TSTE	TSTE	0	2.21415	0.00310484	0.996895	0.00720891	0.0184579	-25161.5	-21506.2	3595	False	3655.32	0.995511	TDAL_TTEN
TDAL_TTEN_TSTE	TTEN	TSTE	0	70.1523	0.666667	0.333333	0.0005	0.0118632	-35.05	-19.5073	3	Ture	15.5427	0.000277778	TDAL_TSTE
TDAL_TWUW_TBLE	TDAL	TBLE	0	0	0	0	0	0	0	0	0	Ture	0	0	TWUW_TBLE
TDAL_TWUW_TBLE	TBLE	TBLE	0	3.19641	0.000185823	0.999814	0.00615636	0.0211471	-25451.9	-20539.7	3597	False	4912.25	0.998981	TDAL_TWUW
TDAL_TWUW_TBLE	TWUW	TBLE	0	21.4871	0.666667	0.333333	0.00261248	0.0213241	-21.1835	-15.9889	3	Ture	5.19461	0.000277778	TDAL_TBLE
TDAL_TWUW_THSU	TDAL	THSU	0	0	0	0	0	0	0	0	0	Ture	0	0	TWUW_THSU
TDAL_TWUW_THSU	THSU	THSU	0	4.60632	1.19625e-05	0.999988	0.0116377	0.0549237	-20191.1	-13677.2	3598	False	6513.85	0.999432	TDAL_TWUW
TDAL_TWUW_THSU	TWUW	THSU	0	63.348	0.5	0.5	0.0005	0.0160913	-22.131	-11.8248	2	Ture	10.3063	0.000277778	TDAL_THSU
TDAL_TWUW_TMIN	TDAL	TMIN	0	0	0	0	0	0	0	0	0	Ture	0	0	TWUW_TMIN
TDAL_TWUW_TMIN	TMIN	TMIN	0	4.60673	1.1974e-05	0.999988	0.0116367	0.0549229	-20191.6	-13677.3	3598	False	6514.25	0.999432	TDAL_TWUW
TDAL_TWUW_TMIN	TWUW	TMIN	0	63.348	0.5	0.5	0.0005	0.0160913	-22.131	-11.8248	2	Ture	10.3063	0.000277778	TDAL_TMIN
TDAL_TWUW_TOBS	TDAL	TOBS	0	0.410263	0.354632	0.645368	0.0024731	0.00285573	-609.722	-608.019	63	Ture	1.70352	0.0112939	TWUW_TOBS
TDAL_TWUW_TOBS	TOBS	TOBS	0	2.60172	0.0334314	0.966569	0.00208807	0.00568509	-31565.5	-28597.4	3430	False	2968.08	0.920925	TDAL_TWUW
TDAL_TWUW_TOBS	TWUW	TOBS	0	0.403909	0.498487	0.501513	0.00425195	0.0047599	-923.764	-925.698	107	Ture	-1.93382	0.0149061	TDAL_TOBS
TDAL_TWUW_TORI	TDAL	TORI	0	19.1945	0.5	0.5	0.00099373	0.0105308	-17.4179	-13.5207	2	Ture	3.8972	0.000277778	TWUW_TORI
TDAL_TWUW_TORI	TORI	TORI	0	3.67753	3.98059e-05	0.99996	0.00519252	0.0199918	-26365	-20938	3596	False	5427.01	0.998849	TDAL_TWUW
TDAL_TWUW_TORI	TWUW	TORI	0	14.6575	0.5	0.5	0.000500009	0.00391872	-22.131	-17.4748	2	Ture	4.65618	0.000277778	TDAL_TORI
TDAL_TWUW_TPAPI	TDAL	TPAPI	0	0	0	0	0	0	0	0	1	Ture	0	0	TWUW_TPAPI
TDAL_TWUW_TPAPI	TPAPI	TPAPI	0	3.22193	0.000189263	0.999811	0.00610644	0.0211141	-25492	-20550.9	3597	False	4941.1	0.998978	TDAL_TWUW
TDAL_TWUW_TPAPI	TWUW	TPAPI	0	86.0806	0.5	0.5	0.0005	0.0217744	-22.131	-10.6149	2	Ture	11.5161	0.000277778	TDAL_TPAPI
TDAL_TWUW_TPAPP	TDAL	TPAPP	0	0	0	0	0	0	0	0	0	Ture	0	0	TWUW_TPAPP
TDAL_TWUW_TPAPP	TPAPP	TPAPP	0	4.60769	1.19561e-05	0.999988	0.0116344	0.0549313	-20192.7	-13676.2	3598	False	6516.51	0.999432	TDAL_TWUW
TDAL_TWUW_TPAPP	TWUW	TPAPP	0	63.348	0.5	0.5	0.0005	0.0160913	-22.131	-11.8248	2	Ture	10.3063	0.000277778	TDAL_TPAPP
TDAL_TWUW_TPOL	TDAL	TPOL	0	0	0	0	0	0	0	0	0	Ture	0	0	TWUW_TPOL
TDAL_TWUW_TPOL	TPOL	TPOL	0	3.19641	0.000185823	0.999814	0.00615636	0.0211471	-25451.9	-20539.7	3597	False	4912.25	0.998981	TDAL_TWUW
TDAL_TWUW_TPOL	TWUW	TPOL	0	21.4871	0.666667	0.333333	0.00261248	0.0213241	-21.1835	-15.9889	3	Ture	5.19461	0.000277778	TDAL_TPOL
TDAL_TWUW_TROB	TDAL	TROB	0	0	0	0	0	0	0	0	0	Ture	0	0	TWUW_TROB
TDAL_TWUW_TROB	TROB	TROB	0	4.60632	1.19625e-05	0.999988	0.0116377	0.0549237	-20191.1	-13677.2	3598	False	6513.85	0.999432	TDAL_TWUW
TDAL_TWUW_TROB	TWUW	TROB	0	63.348	0.5	0.5	0.0005	0.0160913	-22.131	-11.8248	2	Ture	10.3063	0.000277778	TDAL_TROB
TDAL_TWUW_TSEL	TDAL	TSEL	0	0	0	0	0	0	0	0	0	Ture	0	0	TWUW_TSEL
TDAL_TWUW_TSEL	TSEL	TSEL	0	4.60693	1.94082e-05	0.999981	0.0116363	0.0549148	-20185.6	-13678.4	3598	False	6507.22	0.999425	TDAL_TWUW
TDAL_TWUW_TSEL	TWUW	TSEL	0	63.348	0.5	0.5	0.0005	0.0160913	-22.131	-11.8248	2	Ture	10.3063	0.000277778	TDAL_TSEL
TDAL_TWUW_TSTE	TDAL	TSTE	0	0	0	0	0	0	0	0	1	Ture	0	0	TWUW_TSTE
TDAL_TWUW_TSTE	TSTE	TSTE	0	2.70408	0.00052307	0.999477	0.00740277	0.0222044	-24539.2	-20194.3	3598	False	4344.83	0.998922	TDAL_TWUW
TDAL_TWUW_TSTE	TWUW	TSTE	0	0	0	0	0	0	0	0	1	Ture	0	0	TDAL_TSTE
TDAL_TWUW_TTEN	TDAL	TTEN	0	0.792978	0.208594	0.791406	0.00208068	0.00288013	-2330.9	-2274	235	Ture	56.8958	0.0516612	TWUW_TTEN
TDAL_TWUW_TTEN	TTEN	TTEN	0	1.95801	0.0134832	0.986517	0.00187649	0.00434714	-31341.6	-28574.2	3220	False	2767.43	0.882384	TDAL_TWUW
TDAL_TWUW_TTEN	TWUW	TTEN	0	0.765145	0.266303	0.733697	0.00219093	0.00294716	-1418.46	-1394.83	145	Ture	23.629	0.0295517	TDAL_TTEN
TMIN_THSU_TPAPP	THSU	TPAPP	0	4.11211	0.241206	0.758794	0.000907527	0.00299042	-46.7004	-46.514	5	Ture	0.186422	0.00105388	TMIN_TPAPP
TMIN_THSU_TPAPP	TPAPP	TPAPP	0	3.39743	0.000633417	0.999367	0.00297089	0.0105923	-30428.1	-25456.7	3589	False	4971.38	0.996313	TMIN_THSU
TMIN_THSU_TPAPP	TMIN	TPAPP	0	2.92275	0.185417	0.814583	0.00105381	0.00327351	-54.9936	-54.8709	6	Ture	0.122688	0.00135764	THSU_TPAPP
TMIN_TROB_THSU	TMIN	TMIN	0	1.45223	0.217595	0.782405	0.00164081	0.00283859	-28340.9	-27515.1	2829	False	825.754	0.61484	TROB_THSU
TMIN_TROB_THSU	THSU	TMIN	0	1.69255	0.377973	0.622027	0.000985226	0.00169435	-4860.46	-4814.78	448	Ture	45.6763	0.0774078	TMIN_TROB
TMIN_TROB_THSU	TROB	TMIN	0	1.67024	0.346244	0.653756	0.000913819	0.00155527	-3559.38	-3525.33	323	Ture	34.0534	0.0586564	TMIN_THSU
TMIN_TROB_TPAPP	TMIN	TPAPP	0	1.43749	0.512516	0.487484	0.00494739	0.00762069	-63.5747	-67.5868	9	Ture	-4.01205	0.00121871	TROB_TPAPP
TMIN_TROB_TPAPP	TPAPP	TPAPP	0	3.35684	0.000515873	0.999484	0.00301652	0.0106688	-30333	-25390.9	3587	False	4942.14	0.995875	TMIN_TROB
TMIN_TROB_TPAPP	TROB	TPAPP	0	3.48105	0.349743	0.650257	0.00107205	0.0028865	-36.2638	-37.3954	4	Ture	-1.13159	0.000722507	TMIN_TPAPP
TMIN_TSEL_THSU	TMIN	THSU	0	1.26933	0.446922	0.553078	0.00236761	0.00354597	-783.226	-784.688	85	Ture	-1.46146	0.0130588	TSEL_THSU
TMIN_TSEL_THSU	THSU	THSU	0	1.86408	0.0526556	0.947344	0.00252158	0.00546351	-31295.7	-28996.4	3445	False	2299.31	0.906556	TMIN_TSEL
TMIN_TSEL_THSU	TSEL	THSU	0	22.7486	0.985714	0.0142857	0.00304815	0.00395305	-650.372	-630.409	70	Ture	19.9629	0.000277778	TMIN_THSU
TMIN_TSEL_TPAPP	TMIN	TPAPP	0	14.2236	0.666666	0.333334	0.0005	0.00266964	-33.5158	-28.4563	3	Ture	5.0595	0.000277779	TSEL_TPAPP
TMIN_TSEL_TPAPP	TPAPP	TPAPP	0	4.26494	5.79445e-05	0.999942	0.00359919	0.0157251	-28737.6	-22664.6	3596	False	6073.04	0.998831	TMIN_TSEL
TMIN_TSEL_TPAPP	TSEL	TPAPP	0	0	0	0	0	0	0	0	1	Ture	0	0	TMIN_TPAPP
TMIN_TSEL_TROB	TMIN	TROB	0	1.28128	0.542571	0.457429	0.00241528	0.00343072	-839.944	-846.336	91	Ture	-6.39237	0.0115628	TSEL_TROB
TMIN_TSEL_TROB	TROB	TROB	0	1.8751	0.0467933	0.953207	0.00248355	0.00540798	-31306.1	-28990.9	3436	False	2315.27	0.909783	TMIN_TSEL
TMIN_TSEL_TROB	TSEL	TROB	0	2.36668	0.875826	0.124174	0.00303542	0.00401977	-640.609	-655.123	73	Ture	-14.5141	0.00251797	TMIN_TROB
TOBS_TBLE_THSU	TBLE	THSU	0	1.0232	0.541688	0.458312	0.00754429	0.010139	-114.326	-119.273	17	Ture	-4.94788	0.00216425	TOBS_THSU
TOBS_TBLE_THSU	THSU	THSU	0	3.97708	0.00243444	0.997566	0.00834502	0.0340365	-22468.6	-17020.7	3577	False	5447.98	0.991192	TOBS_TBLE
TOBS_TBLE_THSU	TOBS	THSU	0	2.09897	0.248741	0.751259	0.00252908	0.00575049	-46.5144	-48.1099	6	Ture	-1.59552	0.0012521	TBLE_THSU
TOBS_TBLE_TMIN	TBLE	TMIN	0	1.0232	0.541688	0.458312	0.00754429	0.010139	-114.326	-119.273	17	Ture	-4.94788	0.00216425	TOBS_TMIN
TOBS_TBLE_TMIN	TMIN	TMIN	0	3.97762	0.0024348	0.997565	0.00834389	0.0340356	-22469.3	-17020.8	3577	False	5448.5	0.991192	TOBS_TBLE
TOBS_TBLE_TMIN	TOBS	TMIN	0	2.09897	0.248741	0.751259	0.00252908	0.00575049	-46.5144	-48.1099	6	Ture	-1.59552	0.0012521	TBLE_TMIN
TOBS_TBLE_TORI	TBLE	TOBS	0	1.22506	0.0772128	0.922787	0.00383585	0.00656784	-5709.28	-5379.71	669	Ture	329.575	0.171485	TOBS_TORI
TOBS_TBLE_TORI	TORI	TOBS	0	0.772244	0.180871	0.819129	0.00269603	0.00377014	-746.773	-728.521	80	Ture	18.2519	0.0182029	TOBS_TBLE
TOBS_TBLE_TORI	TOBS	TOBS	0	1.93072	0.0105778	0.989422	0.00222605	0.0051381	-26867.6	-24345.7	2851	False	2521.87	0.783567	TBLE_TORI
TOBS_TBLE_TPAPI	TBLE	TOBS	0	1.92717	0.000941812	0.999058	0.00505713	0.0122974	-125.266	-112.711	17	Ture	12.5544	0.00471777	TOBS_TPAPI
TOBS_TBLE_TPAPI	TPAPI	TOBS	0	4.12086	0.0414044	0.958596	0.00298433	0.0130912	-81.5336	-70.9901	11	Ture	10.5435	0.00292904	TOBS_TBLE
TOBS_TBLE_TPAPI	TOBS	TOBS	0	3.95014	0.000104237	0.999896	0.00479178	0.0197325	-26599.3	-20891.5	3572	False	5707.79	0.992119	TBLE_TPAPI
TOBS_TBLE_TPAPP	TBLE	TPAPP	0	1.03514	0.567302	0.432698	0.00733726	0.00978268	-108.256	-113.296	16	Ture	-5.04034	0.0019231	TOBS_TPAPP
TOBS_TBLE_TPAPP	TPAPP	TPAPP	0	3.98092	0.00243492	0.997565	0.00833682	0.0340302	-22480.1	-17026.7	3578	False	5453.4	0.991469	TOBS_TBLE
TOBS_TBLE_TPAPP	TOBS	TPAPP	0	2.09897	0.248741	0.751259	0.00252908	0.00575049	-46.5144	-48.1099	6	Ture	-1.59552	0.0012521	TBLE_TPAPP
TOBS_TBLE_TPOL	TBLE	TOBS	0	0	0	0	0	0	0	0	0	Ture	0	0	TOBS_TPOL
TOBS_TBLE_TPOL	TPOL	TOBS	0	0	0	0	0	0	0	0	0	Ture	0	0	TOBS_TBLE
TOBS_TBLE_TPOL	TOBS	TOBS	0	5.07998	1.45332e-08	1	0.00770735	0.0400997	-23075	-15949.8	3600	False	7125.18	1	TBLE_TPOL
TOBS_TBLE_TROB	TBLE	TROB	0	1.0232	0.541688	0.458312	0.00754429	0.010139	-114.326	-119.273	17	Ture	-4.94788	0.00216425	TOBS_TROB
TOBS_TBLE_TROB	TROB	TROB	0	3.97708	0.00243444	0.997566	0.00834502	0.0340365	-22468.6	-17020.7	3577	False	5447.98	0.991192	TOBS_TBLE
TOBS_TBLE_TROB	TOBS	TROB	0	2.09897	0.248741	0.751259	0.00252908	0.00575049	-46.5144	-48.1099	6	Ture	-1.59552	0.0012521	TBLE_TROB
TOBS_TBLE_TSEL	TBLE	TSEL	0	0.84685	0.620875	0.379125	0.00896863	0.0110091	-111.091	-116.474	17	Ture	-5.38294	0.00179031	TOBS_TSEL
TOBS_TBLE_TSEL	TSEL	TSEL	0	3.97762	0.0024348	0.997565	0.00834389	0.0340356	-22469.3	-17020.8	3577	False	5448.5	0.991192	TOBS_TBLE
TOBS_TBLE_TSEL	TOBS	TSEL	0	2.09897	0.248741	0.751259	0.00252908	0.00575049	-46.5144	-48.1099	6	Ture	-1.59552	0.0012521	TBLE_TSEL
TOBS_THSU_TPAPP	THSU	TOBS	0	2.7553	5.15854e-08	1	0.00248853	0.00893527	-16.0377	-14.1778	2	Ture	1.85986	0.000555556	TOBS_TPAPP
TOBS_THSU_TPAPP	TPAPP	TOBS	0	0	0	0	0	0	0	0	1	Ture	0	0	TOBS_THSU
TOBS_THSU_TPAPP	TOBS	TOBS	0	4.77422	1.47668e-08	1	0.0102347	0.0507291	-21072.7	-14245	3597	False	6827.7	0.999167	THSU_TPAPP
TOBS_TMIN_THSU	THSU	TOBS	0	1.63635	8.61658e-05	0.999914	0.000626839	0.00148539	-22.4254	-21.3552	2	Ture	1.07021	0.000555508	TOBS_TMIN
TOBS_TMIN_THSU	TMIN	TOBS	0	0	0	0	0	0	0	0	0	Ture	0	0	TOBS_THSU
TOBS_TMIN_THSU	TOBS	TOBS	0	5.28038	1.41381e-10	1	0.0112813	0.0612628	-20282.9	-12891.2	3598	False	7391.65	0.999444	TMIN_THSU
TOBS_TMIN_TPAPP	TMIN	TOBS	0	3.12927	9.59444e-10	1	0.00186335	0.00744988	-16.9854	-14.9051	2	Ture	2.08032	0.000555556	TOBS_TPAPP
TOBS_TMIN_TPAPP	TPAPP	TOBS	0	0	0	0	0	0	0	0	1	Ture	0	0	TOBS_TMIN
TOBS_TMIN_TPAPP	TOBS	TOBS	0	4.77267	1.47519e-08	1	0.0102357	0.050727	-21072.6	-14245.3	3597	False	6827.33	0.999167	TMIN_TPAPP
TOBS_TMIN_TROB	TMIN	TOBS	0	0	0	0	0	0	0	0	0	Ture	0	0	TOBS_TROB
TOBS_TMIN_TROB	TROB	TOBS	0	1.63635	8.61658e-05	0.999914	0.000626839	0.00148539	-22.4254	-21.3552	2	Ture	1.07021	0.000555508	TOBS_TMIN
TOBS_TMIN_TROB	TOBS	TOBS	0	5.27449	1.47668e-10	1	0.0113093	0.0613341	-20266.4	-12882.9	3598	False	7383.49	0.999444	TMIN_TROB
TOBS_TMIN_TSEL	TMIN	TOBS	0	0	0	0	0	0	0	0	1	Ture	0	0	TOBS_TSEL
TOBS_TMIN_TSEL	TSEL	TOBS	0	0	0	0	0	0	0	0	0	Ture	0	0	TOBS_TMIN
TOBS_TMIN_TSEL	TOBS	TOBS	0	5.54478	8.17361e-06	0.999992	0.0116621	0.0663978	-19985.3	-12315.5	3599	False	7669.86	0.999714	TMIN_TSEL
TOBS_TORI_THSU	TOBS	THSU	0	1.38914	0.00208547	0.997915	0.00339507	0.00690015	-39.8699	-38.1527	5	Ture	1.71718	0.00138599	TORI_THSU
TOBS_TORI_THSU	THSU	THSU	0	3.82451	0.00136885	0.998631	0.00885445	0.0350948	-22216	-16834.5	3584	False	5381.57	0.994193	TOBS_TORI
TOBS_TORI_THSU	TORI	THSU	0	6.66392	0.806484	0.193516	0.00458863	0.0101474	-76.4142	-76.5939	11	Ture	-0.179674	0.000591298	TOBS_THSU
TOBS_TORI_TMIN	TOBS	TMIN	0	1.38914	0.00208547	0.997915	0.00339507	0.00690015	-39.8699	-38.1527	5	Ture	1.71718	0.00138599	TORI_TMIN
TOBS_TORI_TMIN	TMIN	TMIN	0	3.825	0.0013689	0.998631	0.00885331	0.035094	-22216.7	-16834.6	3584	False	5382.06	0.994193	TOBS_TORI
TOBS_TORI_TMIN	TORI	TMIN	0	6.66392	0.806484	0.193516	0.00458863	0.0101474	-76.4142	-76.5939	11	Ture	-0.179674	0.000591298	TOBS_TMIN
TOBS_TORI_TPAPP	TOBS	TPAPP	0	1.38914	0.00208547	0.997915	0.00339507	0.00690015	-39.8699	-38.1527	5	Ture	1.71718	0.00138599	TORI_TPAPP
TOBS_TORI_TPAPP	TORI	TPAPP	0	6.66392	0.806484	0.193516	0.00458863	0.0101474	-76.4142	-76.5939	11	Ture	-0.179674	0.000591298	TOBS_TPAPP
TOBS_TORI_TPAPP	TPAPP	TPAPP	0	3.82228	0.00137363	0.998626	0.00886115	0.0351025	-22211.5	-16832.9	3584	False	5378.61	0.994188	TOBS_TORI
TOBS_TORI_TROB	TOBS	TROB	0	1.38914	0.00208547	0.997915	0.00339507	0.00690015	-39.8699	-38.1527	5	Ture	1.71718	0.00138599	TORI_TROB
TOBS_TORI_TROB	TORI	TROB	0	6.66392	0.806484	0.193516	0.00458863	0.0101474	-76.4142	-76.5939	11	Ture	-0.179674	0.000591298	TOBS_TROB
TOBS_TORI_TROB	TROB	TROB	0	3.82451	0.00136885	0.998631	0.00885445	0.0350948	-22216	-16834.5	3584	False	5381.57	0.994193	TOBS_TORI
TOBS_TORI_TSEL	TOBS	TSEL	0	1.38914	0.00208547	0.997915	0.00339507	0.00690015	-39.8699	-38.1527	5	Ture	1.71718	0.00138599	TORI_TSEL
TOBS_TORI_TSEL	TORI	TSEL	0	6.66392	0.806484	0.193516	0.00458863	0.0101474	-76.4142	-76.5939	11	Ture	-0.179674	0.000591298	TOBS_TSEL
TOBS_TORI_TSEL	TSEL	TSEL	0	3.82288	0.00137665	0.998623	0.00885822	0.0350899	-22213.3	-16835.5	3584	False	5377.86	0.994185	TOBS_TORI
TOBS_TPAPI_THSU	TOBS	THSU	0	2.09897	0.248741	0.751259	0.00252908	0.00575049	-46.5144	-48.1099	6	Ture	-1.59552	0.0012521	TPAPI_THSU
TOBS_TPAPI_THSU	THSU	THSU	0	3.98555	0.00245292	0.997547	0.00833612	0.0340485	-22477	-17022.9	3578	False	5454.1	0.991451	TOBS_TPAPI
TOBS_TPAPI_THSU	TPAPI	THSU	0	0.760699	0.710383	0.289617	0.00998435	0.011518	-102.388	-108.07	16	Ture	-5.68222	0.00128719	TOBS_THSU
TOBS_TPAPI_TMIN	TOBS	TMIN	0	2.09897	0.248741	0.751259	0.00252908	0.00575049	-46.5144	-48.1099	6	Ture	-1.59552	0.0012521	TPAPI_TMIN
TOBS_TPAPI_TMIN	TMIN	TMIN	0	3.98609	0.00245329	0.997547	0.00833499	0.0340476	-22477.7	-17023.1	3578	False	5454.62	0.991451	TOBS_TPAPI
TOBS_TPAPI_TMIN	TPAPI	TMIN	0	0.760699	0.710383	0.289617	0.00998435	0.011518	-102.388	-108.07	16	Ture	-5.68222	0.00128719	TOBS_TMIN
TOBS_TPAPI_TORI	TOBS	TOBS	0	1.91637	0.010558	0.989442	0.002235	0.00514018	-26940.6	-24411.7	2859	False	2528.9	0.785782	TPAPI_TORI
TOBS_TPAPI_TORI	TORI	TOBS	0	1.04614	0.101508	0.898492	0.00205869	0.00331269	-758.583	-730.402	78	Ture	28.1804	0.0194673	TOBS_TPAPI
TOBS_TPAPI_TORI	TPAPI	TOBS	0	1.26662	0.0719339	0.928066	0.00370998	0.00646397	-5688.57	-5352.55	663	Ture	336.027	0.170919	TOBS_TORI
TOBS_TPAPI_TPAPP	TOBS	TPAPP	0	2.09897	0.248741	0.751259	0.00252908	0.00575049	-46.5144	-48.1099	6	Ture	-1.59552	0.0012521	TPAPI_TPAPP
TOBS_TPAPI_TPAPP	TPAPI	TPAPP	0	0.760699	0.710383	0.289617	0.00998435	0.011518	-102.388	-108.07	16	Ture	-5.68222	0.00128719	TOBS_TPAPP
TOBS_TPAPI_TPAPP	TPAPP	TPAPP	0	3.99014	0.00244544	0.997555	0.00833095	0.0340561	-22479.1	-17021.3	3578	False	5457.82	0.991458	TOBS_TPAPI
TOBS_TPAPI_TROB	TOBS	TROB	0	2.09897	0.248741	0.751259	0.00252908	0.00575049	-46.5144	-48.1099	6	Ture	-1.59552	0.0012521	TPAPI_TROB
TOBS_TPAPI_TROB	TPAPI	TROB	0	0.760699	0.710383	0.289617	0.00998435	0.011518	-102.388	-108.07	16	Ture	-5.68222	0.00128719	TOBS_TROB
TOBS_TPAPI_TROB	TROB	TROB	0	3.98555	0.00245292	0.997547	0.00833612	0.0340485	-22477	-17022.9	3578	False	5454.1	0.991451	TOBS_TPAPI
TOBS_TPAPI_TSEL	TOBS	TSEL	0	1.23262	0.332564	0.667436	0.00430665	0.00699042	-51.0509	-53.5391	7	Ture	-2.48819	0.00129779	TPAPI_TSEL
TOBS_TPAPI_TSEL	TPAPI	TSEL	0	0.760699	0.710383	0.289617	0.00998435	0.011518	-102.388	-108.07	16	Ture	-5.68222	0.00128719	TOBS_TSEL
TOBS_TPAPI_TSEL	TSEL	TSEL	0	3.98984	0.00244659	0.997553	0.00833008	0.034053	-22473.8	-17017.2	3577	False	5456.6	0.99118	TOBS_TPAPI
TOBS_TPOL_THSU	TOBS	THSU	0	2.09897	0.248741	0.751259	0.00252908	0.00575049	-46.5144	-48.1099	6	Ture	-1.59552	0.0012521	TPOL_THSU
TOBS_TPOL_THSU	THSU	THSU	0	3.97708	0.00243444	0.997566	0.00834502	0.0340365	-22468.6	-17020.7	3577	False	5447.98	0.991192	TOBS_TPOL
TOBS_TPOL_THSU	TPOL	THSU	0	1.0232	0.541688	0.458312	0.00754429	0.010139	-114.326	-119.273	17	Ture	-4.94788	0.00216425	TOBS_THSU
TOBS_TPOL_TMIN	TOBS	TMIN	0	2.09897	0.248741	0.751259	0.00252908	0.00575049	-46.5144	-48.1099	6	Ture	-1.59552	0.0012521	TPOL_TMIN
TOBS_TPOL_TMIN	TMIN	TMIN	0	3.97762	0.0024348	0.997565	0.00834389	0.0340356	-22469.3	-17020.8	3577	False	5448.5	0.991192	TOBS_TPOL
TOBS_TPOL_TMIN	TPOL	TMIN	0	1.0232	0.541688	0.458312	0.00754429	0.010139	-114.326	-119.273	17	Ture	-4.94788	0.00216425	TOBS_TMIN
TOBS_TPOL_TORI	TOBS	TOBS	0	1.93072	0.0105778	0.989422	0.00222605	0.0051381	-26867.6	-24345.7	2851	False	2521.87	0.783567	TPOL_TORI
TOBS_TPOL_TORI	TORI	TOBS	0	0.772244	0.180871	0.819129	0.00269603	0.00377014	-746.773	-728.521	80	Ture	18.2519	0.0182029	TOBS_TPOL
TOBS_TPOL_TORI	TPOL	TOBS	0	1.22506	0.0772128	0.922787	0.00383585	0.00656784	-5709.28	-5379.71	669	Ture	329.575	0.171485	TOBS_TORI
TOBS_TPOL_TPAPI	TOBS	TOBS	0	3.95014	0.000104237	0.999896	0.00479178	0.0197325	-26599.3	-20891.5	3572	False	5707.79	0.992119	TPOL_TPAPI
TOBS_TPOL_TPAPI	TPAPI	TOBS	0	4.12086	0.0414044	0.958596	0.00298433	0.0130912	-81.5336	-70.9901	11	Ture	10.5435	0.00292904	TOBS_TPOL
TOBS_TPOL_TPAPI	TPOL	TOBS	0	1.92717	0.000941812	0.999058	0.00505713	0.0122974	-125.266	-112.711	17	Ture	12.5544	0.00471777	TOBS_TPAPI
TOBS_TPOL_TPAPP	TOBS	TPAPP	0	2.09897	0.248741	0.751259	0.00252908	0.00575049	-46.5144	-48.1099	6	Ture	-1.59552	0.0012521	TPOL_TPAPP
TOBS_TPOL_TPAPP	TPAPP	TPAPP	0	3.98092	0.00243492	0.997565	0.00833682	0.0340302	-22480.1	-17026.7	3578	False	5453.4	0.991469	TOBS_TPOL
TOBS_TPOL_TPAPP	TPOL	TPAPP	0	1.03514	0.567302	0.432698	0.00733726	0.00978268	-108.256	-113.296	16	Ture	-5.04034	0.0019231	TOBS_TPAPP
TOBS_TPOL_TROB	TOBS	TROB	0	2.09897	0.248741	0.751259	0.00252908	0.00575049	-46.5144	-48.1099	6	Ture	-1.59552	0.0012521	TPOL_TROB
TOBS_TPOL_TROB	TPOL	TROB	0	1.0232	0.541688	0.458312	0.00754429	0.010139	-114.326	-119.273	17	Ture	-4.94788	0.00216425	TOBS_TROB
TOBS_TPOL_TROB	TROB	TROB	0	3.97708	0.00243444	0.997566	0.00834502	0.0340365	-22468.6	-17020.7	3577	False	5447.98	0.991192	TOBS_TPOL
TOBS_TPOL_TSEL	TOBS	TSEL	0	2.09897	0.248741	0.751259	0.00252908	0.00575049	-46.5144	-48.1099	6	Ture	-1.59552	0.0012521	TPOL_TSEL
TOBS_TPOL_TSEL	TPOL	TSEL	0	0.84685	0.620875	0.379125	0.00896863	0.0110091	-111.091	-116.474	17	Ture	-5.38294	0.00179031	TOBS_TSEL
TOBS_TPOL_TSEL	TSEL	TSEL	0	3.97762	0.0024348	0.997565	0.00834389	0.0340356	-22469.3	-17020.8	3577	False	5448.5	0.991192	TOBS_TPOL
TOBS_TROB_THSU	TOBS	TOBS	0	5.35777	0.000593616	0.999406	0.0114984	0.0633198	-20113.5	-12660.6	3600	False	7452.88	0.999406	TROB_THSU
TOBS_TROB_THSU	THSU	TOBS	0	0	0	0	0	0	0	0	0	Ture	0	0	TOBS_TROB
TOBS_TROB_THSU	TROB	TOBS	0	0	0	0	0	0	0	0	0	Ture	0	0	TOBS_THSU
TOBS_TROB_TPAPP	TOBS	TOBS	0	4.76506	1.49482e-08	1	0.0102544	0.0507437	-21062.5	-14242.9	3597	False	6819.57	0.999167	TROB_TPAPP
TOBS_TROB_TPAPP	TPAPP	TOBS	0	0	0	0	0	0	0	0	1	Ture	0	0	TOBS_TROB
TOBS_TROB_TPAPP	TROB	TOBS	0	2.7553	5.15854e-08	1	0.00248853	0.00893527	-16.0377	-14.1778	2	Ture	1.85986	0.000555556	TOBS_TPAPP
TOBS_TSEL_THSU	TOBS	TOBS	0	5.2609	1.58304e-10	1	0.0113171	0.0612867	-20258.2	-12884.9	3597	False	7373.3	0.999167	TSEL_THSU
TOBS_TSEL_THSU	THSU	TOBS	0	14.9367	0.666666	0.333334	0.000990294	0.00592083	-27.0041	-23.6771	3	Ture	3.32699	0.000277779	TOBS_TSEL
TOBS_TSEL_THSU	TSEL	TOBS	0	0	0	0	0	0	0	0	0	Ture	0	0	TOBS_THSU
TOBS_TSEL_TPAPP	TOBS	TOBS	0	4.77129	1.48539e-08	1	0.0102387	0.0507288	-21071.1	-14245	3597	False	6826.07	0.999167	TSEL_TPAPP
TOBS_TSEL_TPAPP	TPAPP	TOBS	0	0	0	0	0	0	0	0	1	Ture	0	0	TOBS_TSEL
TOBS_TSEL_TPAPP	TSEL	TOBS	0	3.12927	9.59444e-10	1	0.00186335	0.00744988	-16.9854	-14.9051	2	Ture	2.08032	0.000555556	TOBS_TPAPP
TOBS_TSEL_TROB	TOBS	TOBS	0	5.25864	1.65487e-10	1	0.0113427	0.0613564	-20242.5	-12876.7	3597	False	7365.8	0.999167	TSEL_TROB
TOBS_TSEL_TROB	TROB	TOBS	0	14.9367	0.666666	0.333334	0.000990294	0.00592083	-27.0041	-23.6771	3	Ture	3.32699	0.000277779	TOBS_TSEL
TOBS_TSEL_TROB	TSEL	TOBS	0	0	0	0	0	0	0	0	0	Ture	0	0	TOBS_TROB
TOBS_TSTE_TBLE	TOBS	TOBS	0	2.35203	0.00708273	0.992917	0.00344129	0.00900247	-25342.5	-22387.1	3018	False	2955.45	0.832396	TSTE_TBLE
TOBS_TSTE_TBLE	TBLE	TOBS	0	1.28364	0.0690146	0.930985	0.00419904	0.00739161	-447.306	-425.808	55	Ture	21.4985	0.0142234	TOBS_TSTE
TOBS_TSTE_TBLE	TSTE	TOBS	0	1.49246	0.0242719	0.975728	0.00420294	0.00821331	-4365.04	-4001.04	527	Ture	363.999	0.142836	TOBS_TBLE
TOBS_TSTE_THSU	TOBS	THSU	0	2.09897	0.248741	0.751259	0.00252908	0.00575049	-46.5144	-48.1099	6	Ture	-1.59552	0.0012521	TSTE_THSU
TOBS_TSTE_THSU	THSU	THSU	0	4.10542	0.00330883	0.996691	0.00792926	0.0331138	-22680	-17154.7	3564	False	5525.31	0.986724	TOBS_TSTE
TOBS_TSTE_THSU	TSTE	THSU	0	1.86076	0.676077	0.323923	0.00805531	0.0121124	-193.059	-201.41	30	Ture	-8.35122	0.00269936	TOBS_THSU
TOBS_TSTE_TMIN	TOBS	TMIN	0	2.09897	0.248741	0.751259	0.00252908	0.00575049	-46.5144	-48.1099	6	Ture	-1.59552	0.0012521	TSTE_TMIN
TOBS_TSTE_TMIN	TMIN	TMIN	0	4.106	0.00330926	0.996691	0.00792814	0.0331129	-22680.7	-17154.8	3564	False	5525.86	0.986724	TOBS_TSTE
TOBS_TSTE_TMIN	TSTE	TMIN	0	1.86076	0.676077	0.323923	0.00805531	0.0121124	-193.059	-201.41	30	Ture	-8.35122	0.00269936	TOBS_TMIN
TOBS_TSTE_TORI	TOBS	TOBS	0	2.08724	0.00833659	0.991663	0.00209389	0.00508198	-24538.8	-22138.9	2586	False	2399.83	0.712345	TSTE_TORI
TOBS_TSTE_TORI	TORI	TOBS	0	1.2425	0.0704876	0.929512	0.00174425	0.00311005	-575.818	-549.621	58	Ture	26.1966	0.0149755	TOBS_TSTE
TOBS_TSTE_TORI	TSTE	TOBS	0	1.21723	0.0993663	0.900634	0.00512187	0.00857169	-7624.34	-7180.9	956	Ture	443.436	0.239168	TOBS_TORI
TOBS_TSTE_TPAPI	TOBS	TOBS	0	2.33705	0.00721916	0.992781	0.00347201	0.00905077	-25377.7	-22421.5	3027	False	2956.24	0.834763	TSTE_TPAPI
TOBS_TSTE_TPAPI	TPAPI	TOBS	0	1.89882	0.0361848	0.963815	0.00282312	0.00625127	-405.49	-379.197	47	Ture	26.2931	0.0125831	TOBS_TSTE
TOBS_TSTE_TPAPI	TSTE	TOBS	0	1.54282	0.0212173	0.978783	0.0040787	0.00813828	-4379.15	-4003.09	526	Ture	376.055	0.143011	TOBS_TPAPI
TOBS_TSTE_TPAPP	TOBS	TPAPP	0	2.09897	0.248741	0.751259	0.00252908	0.00575049	-46.5144	-48.1099	6	Ture	-1.59552	0.0012521	TSTE_TPAPP
TOBS_TSTE_TPAPP	TPAPP	TPAPP	0	4.10779	0.00330282	0.996697	0.00792609	0.0331215	-22682	-17153	3564	False	5528.95	0.98673	TOBS_TSTE
TOBS_TSTE_TPAPP	TSTE	TPAPP	0	1.86076	0.676077	0.323923	0.00805531	0.0121124	-193.059	-201.41	30	Ture	-8.35122	0.00269936	TOBS_TPAPP
TOBS_TSTE_TPOL	TOBS	TOBS	0	2.35203	0.00708273	0.992917	0.00344129	0.00900247	-25342.5	-22387.1	3018	False	2955.45	0.832396	TSTE_TPOL
TOBS_TSTE_TPOL	TPOL	TOBS	0	1.28364	0.0690146	0.930985	0.00419904	0.00739161	-447.306	-425.808	55	Ture	21.4985	0.0142234	TOBS_TSTE
TOBS_TSTE_TPOL	TSTE	TOBS	0	1.49246	0.0242719	0.975728	0.00420294	0.00821331	-4365.04	-4001.04	527	Ture	363.999	0.142836	TOBS_TPOL
TOBS_TSTE_TROB	TOBS	TROB	0	2.09897	0.248741	0.751259	0.00252908	0.00575049	-46.5144	-48.1099	6	Ture	-1.59552	0.0012521	TSTE_TROB
TOBS_TSTE_TROB	TROB	TROB	0	4.10542	0.00330883	0.996691	0.00792926	0.0331138	-22680	-17154.7	3564	False	5525.31	0.986724	TOBS_TSTE
TOBS_TSTE_TROB	TSTE	TROB	0	1.86076	0.676077	0.323923	0.00805531	0.0121124	-193.059	-201.41	30	Ture	-8.35122	0.00269936	TOBS_TROB
TOBS_TSTE_TSEL	TOBS	TSEL	0	1.23262	0.332564	0.667436	0.00430665	0.00699042	-51.0509	-53.5391	7	Ture	-2.48819	0.00129779	TSTE_TSEL
TOBS_TSTE_TSEL	TSEL	TSEL	0	4.10781	0.00330395	0.996696	0.00792465	0.0331181	-22676.9	-17148.9	3563	False	5527.93	0.986452	TOBS_TSTE
TOBS_TSTE_TSEL	TSTE	TSEL	0	1.86076	0.676077	0.323923	0.00805531	0.0121124	-193.059	-201.41	30	Ture	-8.35122	0.00269936	TOBS_TSEL
TORI_THSU_TPAPP	THSU	TORI	0	2.7553	5.15854e-08	1	0.00248853	0.00893527	-16.0377	-14.1778	2	Ture	1.85986	0.000555556	TORI_TPAPP
TORI_THSU_TPAPP	TPAPP	TORI	0	0	0	0	0	0	0	0	1	Ture	0	0	TORI_THSU
TORI_THSU_TPAPP	TORI	TORI	0	4.75932	1.51642e-08	1	0.0102675	0.0507505	-21056.1	-14241.9	3597	False	6814.19	0.999167	THSU_TPAPP
TORI_TMIN_THSU	THSU	TORI	0	1.63635	8.61658e-05	0.999914	0.000626839	0.00148539	-22.4254	-21.3552	2	Ture	1.07021	0.000555508	TORI_TMIN
TORI_TMIN_THSU	TMIN	TORI	0	0	0	0	0	0	0	0	0	Ture	0	0	TORI_THSU
TORI_TMIN_THSU	TORI	TORI	0	5.27141	1.47804e-10	1	0.0113024	0.0612842	-20271.2	-12888.7	3598	False	7382.48	0.999444	TMIN_THSU
TORI_TMIN_TPAPP	TMIN	TORI	0	3.12927	9.59444e-10	1	0.00186335	0.00744988	-16.9854	-14.9051	2	Ture	2.08032	0.000555556	TORI_TPAPP
TORI_TMIN_TPAPP	TPAPP	TORI	0	0	0	0	0	0	0	0	1	Ture	0	0	TORI_TMIN
TORI_TMIN_TPAPP	TORI	TORI	0	4.75921	1.51436e-08	1	0.010267	0.0507484	-21056	-14242.2	3597	False	6813.81	0.999167	TMIN_TPAPP
TORI_TMIN_TROB	TMIN	TORI	0	0	0	0	0	0	0	0	0	Ture	0	0	TORI_TROB
TORI_TMIN_TROB	TROB	TORI	0	1.63635	8.61658e-05	0.999914	0.000626839	0.00148539	-22.4254	-21.3552	2	Ture	1.07021	0.000555508	TORI_TMIN
TORI_TMIN_TROB	TORI	TORI	0	5.26521	1.54248e-10	1	0.0113303	0.0613555	-20254.7	-12880.4	3598	False	7374.37	0.999444	TMIN_TROB
TORI_TMIN_TSEL	TMIN	TORI	0	0	0	0	0	0	0	0	1	Ture	0	0	TORI_TSEL
TORI_TMIN_TSEL	TSEL	TORI	0	0	0	0	0	0	0	0	0	Ture	0	0	TORI_TMIN
TORI_TMIN_TSEL	TORI	TORI	0	5.53535	8.01457e-06	0.999992	0.0116825	0.0664192	-19974.2	-12313.1	3599	False	7661.07	0.999714	TMIN_TSEL
TORI_TROB_THSU	TORI	TORI	0	5.34892	0.000593795	0.999406	0.0115193	0.0633413	-20102	-12658.2	3600	False	7443.77	0.999406	TROB_THSU
TORI_TROB_THSU	THSU	TORI	0	0	0	0	0	0	0	0	0	Ture	0	0	TORI_TROB
TORI_TROB_THSU	TROB	TORI	0	0	0	0	0	0	0	0	0	Ture	0	0	TORI_THSU
TORI_TROB_TPAPP	TORI	TORI	0	4.75015	1.53761e-08	1	0.0102874	0.0507651	-21046	-14239.9	3597	False	6806.09	0.999167	TROB_TPAPP
TORI_TROB_TPAPP	TPAPP	TORI	0	0	0	0	0	0	0	0	1	Ture	0	0	TORI_TROB
TORI_TROB_TPAPP	TROB	TORI	0	2.7553	5.15854e-08	1	0.00248853	0.00893527	-16.0377	-14.1778	2	Ture	1.85986	0.000555556	TORI_TPAPP
TORI_TSEL_THSU	TORI	TORI	0	5.25421	1.66422e-10	1	0.0113375	0.0613081	-20246.5	-12882.3	3597	False	7364.14	0.999167	TSEL_THSU
TORI_TSEL_THSU	THSU	TORI	0	14.9367	0.666666	0.333334	0.000990294	0.00592083	-27.0041	-23.6771	3	Ture	3.32699	0.000277779	TORI_TSEL
TORI_TSEL_THSU	TSEL	TORI	0	0	0	0	0	0	0	0	0	Ture	0	0	TORI_THSU
TORI_TSEL_TPAPP	TORI	TORI	0	4.75785	1.52498e-08	1	0.0102699	0.0507502	-21054.5	-14242	3597	False	6812.56	0.999167	TSEL_TPAPP
TORI_TSEL_TPAPP	TPAPP	TORI	0	0	0	0	0	0	0	0	1	Ture	0	0	TORI_TSEL
TORI_TSEL_TPAPP	TSEL	TORI	0	3.12927	9.59444e-10	1	0.00186335	0.00744988	-16.9854	-14.9051	2	Ture	2.08032	0.000555556	TORI_TPAPP
TORI_TSEL_TROB	TORI	TORI	0	5.24917	1.72616e-10	1	0.0113638	0.0613778	-20230.9	-12874.2	3597	False	7356.71	0.999167	TSEL_TROB
TORI_TSEL_TROB	TROB	TORI	0	14.9367	0.666666	0.333334	0.000990294	0.00592083	-27.0041	-23.6771	3	Ture	3.32699	0.000277779	TORI_TSEL
TORI_TSEL_TROB	TSEL	TORI	0	0	0	0	0	0	0	0	0	Ture	0	0	TORI_TROB
TPAPI_THSU_TPAPP	THSU	TPAPI	0	2.7553	5.15854e-08	1	0.00248853	0.00893527	-16.0377	-14.1778	2	Ture	1.85986	0.000555556	TPAPI_TPAPP
TPAPI_THSU_TPAPP	TPAPP	TPAPI	0	0	0	0	0	0	0	0	1	Ture	0	0	TPAPI_THSU
TPAPI_THSU_TPAPP	TPAPI	TPAPI	0	4.74989	1.55067e-08	1	0.0102915	0.0507707	-21042.8	-14239.1	3597	False	6803.75	0.999167	THSU_TPAPP
TPAPI_TMIN_THSU	THSU	TPAPI	0	1.63635	8.61658e-05	0.999914	0.000626839	0.00148539	-22.4254	-21.3552	2	Ture	1.07021	0.000555508	TPAPI_TMIN
TPAPI_TMIN_THSU	TMIN	TPAPI	0	0	0	0	0	0	0	0	0	Ture	0	0	TPAPI_THSU
TPAPI_TMIN_THSU	TPAPI	TPAPI	0	5.2633	1.53744e-10	1	0.0113218	0.0613044	-20260.4	-12886.4	3598	False	7374.02	0.999444	TMIN_THSU
TPAPI_TMIN_TPAPP	TMIN	TPAPI	0	3.12927	9.59444e-10	1	0.00186335	0.00744988	-16.9854	-14.9051	2	Ture	2.08032	0.000555556	TPAPI_TPAPP
TPAPI_TMIN_TPAPP	TPAPP	TPAPI	0	0	0	0	0	0	0	0	1	Ture	0	0	TPAPI_TMIN
TPAPI_TMIN_TPAPP	TPAPI	TPAPI	0	4.74726	1.54953e-08	1	0.0102936	0.0507686	-21042.7	-14239.4	3597	False	6803.37	0.999167	TMIN_TPAPP
TPAPI_TMIN_TROB	TMIN	TPAPI	0	0	0	0	0	0	0	0	0	Ture	0	0	TPAPI_TROB
TPAPI_TMIN_TROB	TROB	TPAPI	0	1.63635	8.61658e-05	0.999914	0.000626839	0.00148539	-22.4254	-21.3552	2	Ture	1.07021	0.000555508	TPAPI_TMIN
TPAPI_TMIN_TROB	TPAPI	TPAPI	0	5.25754	1.60634e-10	1	0.0113496	0.0613757	-20243.9	-12878	3598	False	7365.96	0.999444	TMIN_TROB
TPAPI_TMIN_TSEL	TMIN	TPAPI	0	0	0	0	0	0	0	0	1	Ture	0	0	TPAPI_TSEL
TPAPI_TMIN_TSEL	TSEL	TPAPI	0	0	0	0	0	0	0	0	0	Ture	0	0	TPAPI_TMIN
TPAPI_TMIN_TSEL	TPAPI	TPAPI	0	5.52788	7.91353e-06	0.999992	0.0117004	0.0664394	-19964.3	-12310.9	3599	False	7653.4	0.999714	TMIN_TSEL
TPAPI_TORI_THSU	THSU	THSU	0	4.35325	0.00233724	0.997663	0.00856446	0.0380198	-22208.1	-16260.6	3584	False	5947.43	0.993229	TPAPI_TORI
TPAPI_TORI_THSU	TORI	THSU	0	40.4839	0.75	0.25	0.000782385	0.00870047	-39.1857	-28.5687	4	Ture	10.617	0.000277778	TPAPI_THSU
TPAPI_TORI_THSU	TPAPI	THSU	0	1.5838	0.463398	0.536602	0.00569403	0.00895547	-82.3585	-86.6869	12	Ture	-4.32841	0.00178867	TORI_THSU
TPAPI_TORI_TMIN	TMIN	TMIN	0	4.3538	0.00233775	0.997662	0.00856339	0.038019	-22208.8	-16260.8	3584	False	5947.95	0.993228	TPAPI_TORI
TPAPI_TORI_TMIN	TORI	TMIN	0	40.4839	0.75	0.25	0.000782385	0.00870047	-39.1857	-28.5687	4	Ture	10.617	0.000277778	TPAPI_TMIN
TPAPI_TORI_TMIN	TPAPI	TMIN	0	1.5838	0.463398	0.536602	0.00569403	0.00895547	-82.3585	-86.6869	12	Ture	-4.32841	0.00178867	TORI_TMIN
TPAPI_TORI_TPAPP	TORI	TPAPP	0	40.4839	0.75	0.25	0.000782385	0.00870047	-39.1857	-28.5687	4	Ture	10.617	0.000277778	TPAPI_TPAPP
TPAPI_TORI_TPAPP	TPAPP	TPAPP	0	4.35642	0.00232823	0.997672	0.00855871	0.0380275	-22212.2	-16259.2	3584	False	5952.94	0.993238	TPAPI_TORI
TPAPI_TORI_TPAPP	TPAPI	TPAPP	0	1.5838	0.463398	0.536602	0.00569403	0.00895547	-82.3585	-86.6869	12	Ture	-4.32841	0.00178867	TORI_TPAPP
TPAPI_TORI_TROB	TORI	TROB	0	40.4839	0.75	0.25	0.000782385	0.00870047	-39.1857	-28.5687	4	Ture	10.617	0.000277778	TPAPI_TROB
TPAPI_TORI_TROB	TROB	TROB	0	4.35325	0.00233724	0.997663	0.00856446	0.0380198	-22208.1	-16260.6	3584	False	5947.43	0.993229	TPAPI_TORI
TPAPI_TORI_TROB	TPAPI	TROB	0	1.5838	0.463398	0.536602	0.00569403	0.00895547	-82.3585	-86.6869	12	Ture	-4.32841	0.00178867	TORI_TROB
TPAPI_TORI_TSEL	TORI	TSEL	0	8.99864	0.788817	0.211183	0.00351986	0.00984638	-35.4136	-34.5971	5	Ture	0.816474	0.00029331	TPAPI_TSEL
TPAPI_TORI_TSEL	TSEL	TSEL	0	4.35639	0.00232887	0.997671	0.00855877	0.0380255	-22205.8	-16255	3583	False	5950.8	0.99296	TPAPI_TORI
TPAPI_TORI_TSEL	TPAPI	TSEL	0	1.5838	0.463398	0.536602	0.00569403	0.00895547	-82.3585	-86.6869	12	Ture	-4.32841	0.00178867	TORI_TSEL
TPAPI_TROB_THSU	TPAPI	TPAPI	0	5.34057	0.00059395	0.999406	0.0115387	0.0633614	-20091.3	-12655.9	3600	False	7435.41	0.999406	TROB_THSU
TPAPI_TROB_THSU	THSU	TPAPI	0	0	0	0	0	0	0	0	0	Ture	0	0	TPAPI_TROB
TPAPI_TROB_THSU	TROB	TPAPI	0	0	0	0	0	0	0	0	0	Ture	0	0	TPAPI_THSU
TPAPI_TROB_TPAPP	TPAPI	TPAPI	0	4.74081	1.57423e-08	1	0.0103112	0.0507853	-21032.7	-14237	3597	False	6795.67	0.999167	TROB_TPAPP
TPAPI_TROB_TPAPP	TPAPP	TPAPI	0	0	0	0	0	0	0	0	1	Ture	0	0	TPAPI_TROB
TPAPI_TROB_TPAPP	TROB	TPAPI	0	2.7553	5.15854e-08	1	0.00248853	0.00893527	-16.0377	-14.1778	2	Ture	1.85986	0.000555556	TPAPI_TPAPP
TPAPI_TSEL_THSU	TPAPI	TPAPI	0	5.24526	1.73112e-10	1	0.0113573	0.0613283	-20235.7	-12880	3597	False	7355.71	0.999167	TSEL_THSU
TPAPI_TSEL_THSU	THSU	TPAPI	0	29.5145	0.666667	0.333333	0.00099008	0.0107308	-27.004	-20.1092	3	Ture	6.89485	0.000277778	TPAPI_TSEL
TPAPI_TSEL_THSU	TSEL	TPAPI	0	0	0	0	0	0	0	0	0	Ture	0	0	TPAPI_THSU
TPAPI_TSEL_TPAPP	TPAPI	TPAPI	0	4.74593	1.56115e-08	1	0.0102965	0.0507704	-21041.2	-14239.1	3597	False	6802.13	0.999167	TSEL_TPAPP
TPAPI_TSEL_TPAPP	TPAPP	TPAPI	0	0	0	0	0	0	0	0	1	Ture	0	0	TPAPI_TSEL
TPAPI_TSEL_TPAPP	TSEL	TPAPI	0	3.12927	9.59444e-10	1	0.00186335	0.00744988	-16.9854	-14.9051	2	Ture	2.08032	0.000555556	TPAPI_TPAPP
TPAPI_TSEL_TROB	TPAPI	TPAPI	0	5.24007	1.79451e-10	1	0.0113836	0.061398	-20220.1	-12871.8	3597	False	7348.32	0.999167	TSEL_TROB
TPAPI_TSEL_TROB	TROB	TPAPI	0	29.5145	0.666667	0.333333	0.00099008	0.0107308	-27.004	-20.1092	3	Ture	6.89485	0.000277778	TPAPI_TSEL
TPAPI_TSEL_TROB	TSEL	TPAPI	0	0	0	0	0	0	0	0	0	Ture	0	0	TPAPI_TROB
TPOL_THSU_TPAPP	THSU	TPOL	0	2.7553	5.15854e-08	1	0.00248853	0.00893527	-16.0377	-14.1778	2	Ture	1.85986	0.000555556	TPOL_TPAPP
TPOL_THSU_TPAPP	TPAPP	TPOL	0	0	0	0	0	0	0	0	1	Ture	0	0	TPOL_THSU
TPOL_THSU_TPAPP	TPOL	TPOL	0	4.75471	1.53739e-08	1	0.0102811	0.050763	-21048.2	-14240.2	3597	False	6808.04	0.999167	THSU_TPAPP
TPOL_TMIN_THSU	THSU	TPOL	0	1.63635	8.61658e-05	0.999914	0.000626839	0.00148539	-22.4254	-21.3552	2	Ture	1.07021	0.000555508	TPOL_TMIN
TPOL_TMIN_THSU	TMIN	TPOL	0	0	0	0	0	0	0	0	0	Ture	0	0	TPOL_THSU
TPOL_TMIN_THSU	TPOL	TPOL	0	5.26509	1.52685e-10	1	0.011318	0.0613011	-20262.5	-12886.7	3598	False	7375.74	0.999444	TMIN_THSU
TPOL_TMIN_TPAPP	TMIN	TPOL	0	3.12927	9.59444e-10	1	0.00186335	0.00744988	-16.9854	-14.9051	2	Ture	2.08032	0.000555556	TPOL_TPAPP
TPOL_TMIN_TPAPP	TPAPP	TPOL	0	0	0	0	0	0	0	0	1	Ture	0	0	TPOL_TMIN
TPOL_TMIN_TPAPP	TPOL	TPOL	0	4.75212	1.53724e-08	1	0.0102831	0.0507609	-21048.1	-14240.5	3597	False	6807.67	0.999167	TMIN_TPAPP
TPOL_TMIN_TROB	TMIN	TPOL	0	0	0	0	0	0	0	0	0	Ture	0	0	TPOL_TROB
TPOL_TMIN_TROB	TROB	TPOL	0	1.63635	8.61658e-05	0.999914	0.000626839	0.00148539	-22.4254	-21.3552	2	Ture	1.07021	0.000555508	TPOL_TMIN
TPOL_TMIN_TROB	TPOL	TPOL	0	5.25933	1.59514e-10	1	0.0113457	0.0613724	-20246	-12878.4	3598	False	7367.67	0.999444	TMIN_TROB
TPOL_TMIN_TSEL	TMIN	TPOL	0	0	0	0	0	0	0	0	0	Ture	0	0	TPOL_TSEL
TPOL_TMIN_TSEL	TSEL	TPOL	0	0	0	0	0	0	0	0	0	Ture	0	0	TPOL_TMIN
TPOL_TMIN_TSEL	TPOL	TPOL	0	5.52656	9.20807e-06	0.999991	0.0117023	0.0664176	-19968.1	-12316.7	3600	False	7651.4	0.999991	TMIN_TSEL
TPOL_TORI_THSU	THSU	THSU	0	4.35115	0.00237203	0.997628	0.00856522	0.0379732	-22205.5	-16269.5	3584	False	5936.05	0.993194	TPOL_TORI
TPOL_TORI_THSU	TORI	THSU	0	40.4839	0.75	0.25	0.000782385	0.00870047	-39.1857	-28.5687	4	Ture	10.617	0.000277778	TPOL_THSU
TPOL_TORI_THSU	TPOL	THSU	0	1.51759	0.244735	0.755265	0.0046828	0.00796168	-87.2935	-89.5099	12	Ture	-2.2164	0.00251755	TORI_THSU
TPOL_TORI_TMIN	TMIN	TMIN	0	4.3517	0.00237254	0.997627	0.00856414	0.0379723	-22206.2	-16269.6	3584	False	5936.58	0.993194	TPOL_TORI
TPOL_TORI_TMIN	TORI	TMIN	0	40.4839	0.75	0.25	0.000782385	0.00870047	-39.1857	-28.5687	4	Ture	10.617	0.000277778	TPOL_TMIN
TPOL_TORI_TMIN	TPOL	TMIN	0	1.51759	0.244735	0.755265	0.0046828	0.00796168	-87.2935	-89.5099	12	Ture	-2.2164	0.00251755	TORI_TMIN
TPOL_TORI_TPAPP	TORI	TPAPP	0	40.4839	0.75	0.25	0.000782385	0.00870047	-39.1857	-28.5687	4	Ture	10.617	0.000277778	TPOL_TPAPP
TPOL_TORI_TPAPP	TPAPP	TPAPP	0	4.35447	0.00237294	0.997627	0.0085587	0.0379658	-22215.9	-16275.4	3585	False	5940.55	0.99347	TPOL_TORI
TPOL_TORI_TPAPP	TPOL	TPAPP	0	1.47717	0.160995	0.839005	0.00416738	0.00724554	-82.8041	-84.0042	11	Ture	-1.20019	0.00256363	TORI_TPAPP
TPOL_TORI_TROB	TORI	TROB	0	40.4839	0.75	0.25	0.000782385	0.00870047	-39.1857	-28.5687	4	Ture	10.617	0.000277778	TPOL_TROB
TPOL_TORI_TROB	TROB	TROB	0	4.35115	0.00237203	0.997628	0.00856522	0.0379732	-22205.5	-16269.5	3584	False	5936.05	0.993194	TPOL_TORI
TPOL_TORI_TROB	TPOL	TROB	0	1.51759	0.244735	0.755265	0.0046828	0.00796168	-87.2935	-89.5099	12	Ture	-2.2164	0.00251755	TORI_TROB
TPOL_TORI_TSEL	TORI	TSEL	0	40.4839	0.75	0.25	0.000782385	0.00870047	-39.1857	-28.5687	4	Ture	10.617	0.000277778	TPOL_TSEL
TPOL_TORI_TSEL	TSEL	TSEL	0	4.3517	0.00237254	0.997627	0.00856414	0.0379723	-22206.2	-16269.6	3584	False	5936.58	0.993194	TPOL_TORI
TPOL_TORI_TSEL	TPOL	TSEL	0	0.904426	0.35536	0.64464	0.00680645	0.00919432	-82.7839	-86.0551	12	Ture	-3.2713	0.0021488	TORI_TSEL
TPOL_TPAPI_THSU	THSU	THSU	0	5.08213	8.81989e-06	0.999991	0.0103209	0.0534155	-20900	-13869.9	3596	False	7030.09	0.99888	TPOL_TPAPI
TPOL_TPAPI_THSU	TPAPI	THSU	0	3.45308	0.255938	0.744062	0.00288183	0.00925493	-20.5109	-20.997	3	Ture	-0.486089	0.000620051	TPOL_THSU
TPOL_TPAPI_THSU	TPOL	THSU	0	0	0	0	0	0	0	0	1	Ture	0	0	TPAPI_THSU
TPOL_TPAPI_TMIN	TMIN	TMIN	0	5.08268	8.82164e-06	0.999991	0.0103198	0.0534147	-20900.5	-13870	3596	False	7030.55	0.99888	TPOL_TPAPI
TPOL_TPAPI_TMIN	TPAPI	TMIN	0	3.45308	0.255938	0.744062	0.00288183	0.00925493	-20.5109	-20.997	3	Ture	-0.486089	0.000620051	TPOL_TMIN
TPOL_TPAPI_TMIN	TPOL	TMIN	0	0	0	0	0	0	0	0	1	Ture	0	0	TPAPI_TMIN
TPOL_TPAPI_TORI	TORI	TORI	0	2.90268	0.000932952	0.999067	0.00503704	0.015816	-26750.4	-22358.8	3554	False	4391.61	0.986301	TPOL_TPAPI
TPOL_TPAPI_TORI	TPAPI	TORI	0	0.745181	0.0642481	0.935752	0.00713764	0.0103253	-151.987	-147.028	21	Ture	4.9592	0.00545855	TPOL_TORI
TPOL_TPAPI_TORI	TPOL	TORI	0	1.79088	0.18894	0.81106	0.00768647	0.0148858	-159.167	-157.148	25	Ture	2.01815	0.00563236	TPAPI_TORI
TPOL_TPAPI_TPAPP	TPAPI	TPAPP	0	3.45308	0.255938	0.744062	0.00288183	0.00925493	-20.5109	-20.997	3	Ture	-0.486089	0.000620051	TPOL_TPAPP
TPOL_TPAPI_TPAPP	TPAPP	TPAPP	0	5.08304	8.83676e-06	0.999991	0.0103191	0.0534039	-20906.7	-13875.3	3597	False	7031.43	0.999158	TPOL_TPAPI
TPOL_TPAPI_TPAPP	TPOL	TPAPP	0	0	0	0	0	0	0	0	0	Ture	0	0	TPAPI_TPAPP
TPOL_TPAPI_TROB	TPAPI	TROB	0	3.45308	0.255938	0.744062	0.00288183	0.00925493	-20.5109	-20.997	3	Ture	-0.486089	0.000620051	TPOL_TROB
TPOL_TPAPI_TROB	TROB	TROB	0	5.08213	8.81989e-06	0.999991	0.0103209	0.0534155	-20900	-13869.9	3596	False	7030.09	0.99888	TPOL_TPAPI
TPOL_TPAPI_TROB	TPOL	TROB	0	0	0	0	0	0	0	0	1	Ture	0	0	TPAPI_TROB
TPOL_TPAPI_TSEL	TPAPI	TSEL	0	3.45308	0.255938	0.744062	0.00288183	0.00925493	-20.5109	-20.997	3	Ture	-0.486089	0.000620051	TPOL_TSEL
TPOL_TPAPI_TSEL	TSEL	TSEL	0	5.08268	8.82164e-06	0.999991	0.0103198	0.0534147	-20900.5	-13870	3596	False	7030.55	0.99888	TPOL_TPAPI
TPOL_TPAPI_TSEL	TPOL	TSEL	0	0	0	0	0	0	0	0	1	Ture	0	0	TPAPI_TSEL
TPOL_TROB_THSU	TPOL	TPOL	0	5.34233	0.000593923	0.999406	0.0115349	0.0633581	-20093.4	-12656.3	3600	False	7437.1	0.999406	TROB_THSU
TPOL_TROB_THSU	THSU	TPOL	0	0	0	0	0	0	0	0	0	Ture	0	0	TPOL_TROB
TPOL_TROB_THSU	TROB	TPOL	0	0	0	0	0	0	0	0	0	Ture	0	0	TPOL_THSU
TPOL_TROB_TPAPP	TPOL	TPOL	0	4.7456	1.5613e-08	1	0.0103008	0.0507776	-21038	-14238.1	3597	False	6799.96	0.999167	TROB_TPAPP
TPOL_TROB_TPAPP	TPAPP	TPOL	0	0	0	0	0	0	0	0	1	Ture	0	0	TPOL_TROB
TPOL_TROB_TPAPP	TROB	TPOL	0	2.7553	5.15854e-08	1	0.00248853	0.00893527	-16.0377	-14.1778	2	Ture	1.85986	0.000555556	TPOL_TPAPP
TPOL_TSEL_THSU	TPOL	TPOL	0	5.24466	3.19337e-10	1	0.0113582	0.0613079	-20240.3	-12885.9	3598	False	7354.38	0.999444	TSEL_THSU
TPOL_TSEL_THSU	THSU	TPOL	0	1.63635	8.61658e-05	0.999914	0.000626839	0.00148539	-22.4254	-21.3552	2	Ture	1.07021	0.000555508	TPOL_TSEL
TPOL_TSEL_THSU	TSEL	TPOL	0	0	0	0	0	0	0	0	0	Ture	0	0	TPOL_THSU
TPOL_TSEL_TPAPP	TPOL	TPOL	0	4.75077	1.54816e-08	1	0.010286	0.0507627	-21046.6	-14240.2	3597	False	6806.42	0.999167	TSEL_TPAPP
TPOL_TSEL_TPAPP	TPAPP	TPOL	0	0	0	0	0	0	0	0	1	Ture	0	0	TPOL_TSEL
TPOL_TSEL_TPAPP	TSEL	TPOL	0	3.12927	9.59444e-10	1	0.00186335	0.00744988	-16.9854	-14.9051	2	Ture	2.08032	0.000555556	TPOL_TPAPP
TPOL_TSEL_TROB	TPOL	TPOL	0	5.23966	3.31108e-10	1	0.0113844	0.0613776	-20224.7	-12877.8	3598	False	7346.98	0.999444	TSEL_TROB
TPOL_TSEL_TROB	TROB	TPOL	0	1.63635	8.61658e-05	0.999914	0.000626839	0.00148539	-22.4254	-21.3552	2	Ture	1.07021	0.000555508	TPOL_TSEL
TPOL_TSEL_TROB	TSEL	TPOL	0	0	0	0	0	0	0	0	0	Ture	0	0	TPOL_TROB
TROB_THSU_TPAPP	THSU	TPAPP	0	4.42137	0.553246	0.446754	0.00382198	0.0104702	-32.3942	-33.9827	5	Ture	-1.58849	0.000620492	TROB_TPAPP
TROB_THSU_TPAPP	TPAPP	TPAPP	0	3.86553	0.000765812	0.999234	0.003142	0.0126632	-29837.7	-24215.3	3595	False	5622.41	0.997846	TROB_THSU
TROB_THSU_TPAPP	TROB	TPAPP	0	0	0	0	0	0	0	0	0	Ture	0	0	THSU_TPAPP
TSEL_THSU_TPAPP	THSU	TPAPP	0	4.1144	0.241185	0.758815	0.000907021	0.00299082	-46.7043	-46.5126	5	Ture	0.191626	0.00105391	TSEL_TPAPP
TSEL_THSU_TPAPP	TPAPP	TPAPP	0	3.37393	0.000661618	0.999338	0.00299158	0.0105974	-30391.6	-25453.3	3589	False	4938.32	0.996285	TSEL_THSU
TSEL_THSU_TPAPP	TSEL	TPAPP	0	4.25967	0.269654	0.730346	0.000678314	0.00219414	-60.1182	-59.6718	6	Ture	0.44637	0.00121724	THSU_TPAPP
TSEL_TROB_THSU	THSU	TSEL	0	1.59638	0.352139	0.647861	0.00100515	0.00171254	-4895.07	-4837.43	451	Ture	57.6443	0.0811626	TSEL_TROB
TSEL_TROB_THSU	TROB	TSEL	0	1.51488	0.386133	0.613867	0.00101071	0.00161981	-3510.91	-3488.21	322	Ture	22.6935	0.054907	TSEL_THSU
TSEL_TROB_THSU	TSEL	TSEL	0	1.45892	0.220596	0.779404	0.00163931	0.00283866	-28311.2	-27495.5	2827	False	815.659	0.612049	TROB_THSU
TSEL_TROB_TPAPP	TPAPP	TPAPP	0	3.34287	0.000542872	0.999457	0.00303048	0.0106722	-30307.3	-25388.6	3587	False	4918.79	0.995848	TSEL_TROB
TSEL_TROB_TPAPP	TROB	TPAPP	0	3.48105	0.349743	0.650257	0.00107205	0.0028865	-36.2638	-37.3954	4	Ture	-1.13159	0.000722507	TSEL_TPAPP
TSEL_TROB_TPAPP	TSEL	TPAPP	0	5.30786	0.766484	0.233516	0.00318366	0.00690089	-67.2901	-69.3727	9	Ture	-2.08254	0.000583789	TROB_TPAPP
TSHI_TBLE_THSU	TBLE	THSU	0	1.18957	0.0286546	0.971345	0.00592286	0.0103442	-131.732	-125.677	18	Ture	6.05482	0.00485673	TSHI_THSU
TSHI_TBLE_THSU	THSU	THSU	0	2.30275	0.00811692	0.991883	0.0110641	0.0284906	-21423.5	-18047.5	3529	False	3376.02	0.972321	TSHI_TBLE
TSHI_TBLE_THSU	TSHI	THSU	0	1.40178	0.129211	0.870789	0.00388833	0.00705235	-431.102	-415.195	53	Ture	15.907	0.01282	TBLE_THSU
TSHI_TBLE_TMIN	TBLE	TMIN	0	1.18957	0.0286546	0.971345	0.00592286	0.0103442	-131.732	-125.677	18	Ture	6.05482	0.00485673	TSHI_TMIN
TSHI_TBLE_TMIN	TMIN	TMIN	0	2.30301	0.00811313	0.991887	0.0110629	0.0284897	-21424	-18047.7	3529	False	3376.35	0.972325	TSHI_TBLE
TSHI_TBLE_TMIN	TSHI	TMIN	0	1.40178	0.129211	0.870789	0.00388833	0.00705235	-431.102	-415.195	53	Ture	15.907	0.01282	TBLE_TMIN
TSHI_TBLE_TORI	TBLE	TSHI	0	1.37448	0.103578	0.896422	0.00369191	0.00657323	-4090.16	-3873.68	482	Ture	216.475	0.120021	TSHI_TORI
TSHI_TBLE_TORI	TORI	TSHI	0	1.02275	0.284579	0.715421	0.00460953	0.00669594	-1957.57	-1917.52	240	Ture	40.0498	0.0476947	TSHI_TBLE
TSHI_TBLE_TORI	TSHI	TSHI	0	3.42875	0.0575122	0.942488	0.00388443	0.0130294	-22021.4	-19220.2	2878	False	2801.2	0.753467	TBLE_TORI
TSHI_TBLE_TPAPI	TBLE	TSHI	0	0.933614	0.355944	0.644056	0.00801534	0.0109417	-120.407	-123.656	18	Ture	-3.2489	0.00322028	TSHI_TPAPI
TSHI_TBLE_TPAPI	TPAPI	TSHI	0	1.59765	0.599111	0.400889	0.00622866	0.00924612	-116.53	-122.408	17	Ture	-5.87758	0.00189309	TSHI_TBLE
TSHI_TBLE_TPAPI	TSHI	TSHI	0	4.40785	0.000114974	0.999885	0.0058402	0.0258183	-24952.6	-18933.9	3565	False	6018.67	0.990164	TBLE_TPAPI
TSHI_TBLE_TPAPP	TBLE	TPAPP	0	1.2654	0.0245638	0.975436	0.00556793	0.010021	-125.591	-119.671	17	Ture	5.9196	0.00460623	TSHI_TPAPP
TSHI_TBLE_TPAPP	TPAPP	TPAPP	0	2.31127	0.0080955	0.991904	0.0110397	0.0284858	-21433.4	-18053.8	3530	False	3379.61	0.972617	TSHI_TBLE
TSHI_TBLE_TPAPP	TSHI	TPAPP	0	1.40178	0.129211	0.870789	0.00388833	0.00705235	-431.102	-415.195	53	Ture	15.907	0.01282	TBLE_TPAPP
TSHI_TBLE_TPOL	TBLE	TSHI	0	0	0	0	0	0	0	0	0	Ture	0	0	TSHI_TPOL
TSHI_TBLE_TPOL	TPOL	TSHI	0	0	0	0	0	0	0	0	0	Ture	0	0	TSHI_TBLE
TSHI_TBLE_TPOL	TSHI	TSHI	0	6.39547	1.28321e-11	1	0.00710815	0.0460842	-23486.3	-14948.3	3600	False	8538.06	1	TBLE_TPOL
TSHI_TBLE_TROB	TBLE	TROB	0	1.18957	0.0286546	0.971345	0.00592286	0.0103442	-131.732	-125.677	18	Ture	6.05482	0.00485673	TSHI_TROB
TSHI_TBLE_TROB	TROB	TROB	0	2.30275	0.00811692	0.991883	0.0110641	0.0284906	-21423.5	-18047.5	3529	False	3376.02	0.972321	TSHI_TBLE
TSHI_TBLE_TROB	TSHI	TROB	0	1.40178	0.129211	0.870789	0.00388833	0.00705235	-431.102	-415.195	53	Ture	15.907	0.01282	TBLE_TROB
TSHI_TBLE_TSEL	TBLE	TSEL	0	0.798008	0.0887529	0.911247	0.00824058	0.0119677	-122.932	-120.429	18	Ture	2.50297	0.00455624	TSHI_TSEL
TSHI_TBLE_TSEL	TSEL	TSEL	0	2.30301	0.00811313	0.991887	0.0110629	0.0284897	-21424	-18047.7	3529	False	3376.35	0.972325	TSHI_TBLE
TSHI_TBLE_TSEL	TSHI	TSEL	0	1.40178	0.129211	0.870789	0.00388833	0.00705235	-431.102	-415.195	53	Ture	15.907	0.01282	TBLE_TSEL
TSHI_TDAL_TBLE	TBLE	TSHI	0	0.924909	0.191659	0.808341	0.00359819	0.00527162	-1340.94	-1302.55	154	Ture	38.3927	0.034579	TSHI_TDAL
TSHI_TDAL_TBLE	TDAL	TSHI	0	1.22769	0.0530083	0.946992	0.00359059	0.00624756	-6141.93	-5739.99	705	Ture	401.94	0.185453	TSHI_TBLE
TSHI_TDAL_TBLE	TSHI	TSHI	0	2.61241	0.0113318	0.988668	0.00336256	0.00946678	-22845.9	-20056	2741	False	2789.89	0.752761	TDAL_TBLE
TSHI_TDAL_THSU	TDAL	THSU	0	1.04128	0.049657	0.950343	0.00676633	0.0111119	-83.4533	-81.5088	12	Ture	1.94442	0.00316781	TSHI_THSU
TSHI_TDAL_THSU	THSU	THSU	0	2.50745	0.00717008	0.99283	0.0100092	0.0274498	-21905	-18315.3	3530	False	3589.7	0.973525	TSHI_TDAL
TSHI_TDAL_THSU	TSHI	THSU	0	1.20597	0.0222593	0.977741	0.00441924	0.00781218	-474.227	-442.78	58	Ture	31.4471	0.0157525	TDAL_THSU
TSHI_TDAL_TMIN	TDAL	TMIN	0	1.04128	0.049657	0.950343	0.00676633	0.0111119	-83.4533	-81.5088	12	Ture	1.94442	0.00316781	TSHI_TMIN
TSHI_TDAL_TMIN	TMIN	TMIN	0	2.50777	0.00716695	0.992833	0.0100079	0.0274489	-21905.6	-18315.6	3530	False	3590.08	0.973528	TSHI_TDAL
TSHI_TDAL_TMIN	TSHI	TMIN	0	1.20597	0.0222593	0.977741	0.00441924	0.00781218	-474.227	-442.78	58	Ture	31.4471	0.0157525	TDAL_TMIN
TSHI_TDAL_TOBS	TDAL	TSHI	0	5.18256	0.337074	0.662926	0.0005	0.00189206	-33.7884	-30.5219	3	Ture	3.26646	0.000552438	TSHI_TOBS
TSHI_TDAL_TOBS	TOBS	TSHI	0	10.2711	0.250286	0.749714	0.00164393	0.0127211	-30.473	-25.5297	4	Ture	4.94335	0.000833016	TSHI_TDAL
TSHI_TDAL_TOBS	TSHI	TSHI	0	4.27113	3.74351e-06	0.999996	0.00517006	0.0228776	-26104.3	-19951.6	3593	False	6152.65	0.998052	TDAL_TOBS
TSHI_TDAL_TORI	TDAL	TSHI	0	1.79008	0.0886507	0.911349	0.00406158	0.00819621	-5261.05	-4923.62	648	Ture	337.434	0.164043	TSHI_TORI
TSHI_TDAL_TORI	TORI	TSHI	0	0.529945	0.371497	0.628503	0.00481494	0.00582136	-218.104	-220.6	27	Ture	-2.49626	0.00471377	TSHI_TDAL
TSHI_TDAL_TORI	TSHI	TSHI	0	2.46005	0.00719929	0.992801	0.00371371	0.0100558	-24015.2	-21049.7	2925	False	2965.52	0.806651	TDAL_TORI
TSHI_TDAL_TPAPI	TDAL	TSHI	0	1.20775	0.0483461	0.951654	0.00359185	0.00622868	-6147.94	-5736.1	704	Ture	411.841	0.186101	TSHI_TPAPI
TSHI_TDAL_TPAPI	TPAPI	TSHI	0	1.16747	0.180234	0.819766	0.00316327	0.00505051	-1311.84	-1272.9	149	Ture	38.9357	0.0339292	TSHI_TDAL
TSHI_TDAL_TPAPI	TSHI	TSHI	0	2.62088	0.0112991	0.988701	0.00335167	0.00946026	-22907.2	-20103.7	2747	False	2803.47	0.754434	TDAL_TPAPI
TSHI_TDAL_TPAPP	TDAL	TPAPP	0	1.04128	0.049657	0.950343	0.00676633	0.0111119	-83.4533	-81.5088	12	Ture	1.94442	0.00316781	TSHI_TPAPP
TSHI_TDAL_TPAPP	TPAPP	TPAPP	0	2.50415	0.00719615	0.992804	0.0100216	0.0274575	-21899.6	-18313.3	3530	False	3586.26	0.973499	TSHI_TDAL
TSHI_TDAL_TPAPP	TSHI	TPAPP	0	1.20597	0.0222593	0.977741	0.00441924	0.00781218	-474.227	-442.78	58	Ture	31.4471	0.0157525	TDAL_TPAPP
TSHI_TDAL_TPOL	TDAL	TSHI	0	1.22769	0.0530083	0.946992	0.00359059	0.00624756	-6141.93	-5739.99	705	Ture	401.94	0.185453	TSHI_TPOL
TSHI_TDAL_TPOL	TPOL	TSHI	0	0.924909	0.191659	0.808341	0.00359819	0.00527162	-1340.94	-1302.55	154	Ture	38.3927	0.034579	TSHI_TDAL
TSHI_TDAL_TPOL	TSHI	TSHI	0	2.61241	0.0113318	0.988668	0.00336256	0.00946678	-22845.9	-20056	2741	False	2789.89	0.752761	TDAL_TPOL
TSHI_TDAL_TROB	TDAL	TROB	0	1.04128	0.049657	0.950343	0.00676633	0.0111119	-83.4533	-81.5088	12	Ture	1.94442	0.00316781	TSHI_TROB
TSHI_TDAL_TROB	TROB	TROB	0	2.50745	0.00717008	0.99283	0.0100092	0.0274498	-21905	-18315.3	3530	False	3589.7	0.973525	TSHI_TDAL
TSHI_TDAL_TROB	TSHI	TROB	0	1.20597	0.0222593	0.977741	0.00441924	0.00781218	-474.227	-442.78	58	Ture	31.4471	0.0157525	TDAL_TROB
TSHI_TDAL_TSEL	TDAL	TSEL	0	1.04128	0.049657	0.950343	0.00676633	0.0111119	-83.4533	-81.5088	12	Ture	1.94442	0.00316781	TSHI_TSEL
TSHI_TDAL_TSEL	TSEL	TSEL	0	2.50772	0.00729749	0.992703	0.0100074	0.0274406	-21902.9	-18317.7	3530	False	3585.18	0.9734	TSHI_TDAL
TSHI_TDAL_TSEL	TSHI	TSEL	0	1.20597	0.0222593	0.977741	0.00441924	0.00781218	-474.227	-442.78	58	Ture	31.4471	0.0157525	TDAL_TSEL
TSHI_TDAL_TSTE	TDAL	TSHI	0	1.40081	0.0330925	0.966908	0.00326683	0.00611966	-5812.02	-5384.17	658	Ture	427.842	0.176729	TSHI_TSTE
TSHI_TDAL_TSTE	TSTE	TSHI	0	1.4538	0.121461	0.878539	0.00417876	0.00764668	-2939.38	-2783.02	360	Ture	156.355	0.0878539	TSHI_TDAL
TSHI_TDAL_TSTE	TSHI	TSHI	0	2.74926	0.00630571	0.993694	0.00314413	0.00929539	-21843.9	-18986.6	2582	False	2857.35	0.7127	TDAL_TSTE
TSHI_TDAL_TTEN	TDAL	TSHI	0	7.59793	8.21347e-11	1	0.00173007	0.0118423	-24.8071	-19.5179	3	Ture	5.28924	0.000833333	TSHI_TTEN
TSHI_TDAL_TTEN	TTEN	TSHI	0	70.1523	0.666667	0.333333	0.0005	0.0118632	-35.05	-19.5073	3	Ture	15.5427	0.000277778	TSHI_TDAL
TSHI_TDAL_TTEN	TSHI	TSHI	0	4.54167	3.91608e-06	0.999996	0.00520358	0.024375	-25992.7	-19501.5	3594	False	6491.25	0.998329	TDAL_TTEN
TSHI_TDAL_TWUW	TDAL	TSHI	0	1.31294	0.000983408	0.999017	0.00692139	0.0140807	-13.1055	-12.3586	2	Ture	0.746848	0.000555009	TSHI_TWUW
TSHI_TDAL_TWUW	TWUW	TSHI	0	0	0	0	0	0	0	0	1	Ture	0	0	TSHI_TDAL
TSHI_TDAL_TWUW	TSHI	TSHI	0	4.93344	5.1289e-07	0.999999	0.00553644	0.0281177	-25463.9	-18490.2	3597	False	6973.78	0.999166	TDAL_TWUW
TSHI_THSU_TPAPP	THSU	TSHI	0	2.7553	5.15854e-08	1	0.00248853	0.00893527	-16.0377	-14.1778	2	Ture	1.85986	0.000555556	TSHI_TPAPP
TSHI_THSU_TPAPP	TPAPP	TSHI	0	0	0	0	0	0	0	0	1	Ture	0	0	TSHI_THSU
TSHI_THSU_TPAPP	TSHI	TSHI	0	4.71949	1.62806e-08	1	0.0103578	0.0508196	-21008.9	-14232.1	3597	False	6776.79	0.999167	THSU_TPAPP
TSHI_TMIN_THSU	THSU	TSHI	0	1.63635	8.61658e-05	0.999914	0.000626839	0.00148539	-22.4254	-21.3552	2	Ture	1.07021	0.000555508	TSHI_TMIN
TSHI_TMIN_THSU	TMIN	TSHI	0	0	0	0	0	0	0	0	0	Ture	0	0	TSHI_THSU
TSHI_TMIN_THSU	TSHI	TSHI	0	5.23315	1.70205e-10	1	0.0113836	0.0613532	-20227.1	-12880.6	3598	False	7346.44	0.999444	TMIN_THSU
TSHI_TMIN_TPAPP	TMIN	TSHI	0	3.12927	9.59444e-10	1	0.00186335	0.00744988	-16.9854	-14.9051	2	Ture	2.08032	0.000555556	TSHI_TPAPP
TSHI_TMIN_TPAPP	TPAPP	TSHI	0	0	0	0	0	0	0	0	1	Ture	0	0	TSHI_TMIN
TSHI_TMIN_TPAPP	TSHI	TSHI	0	4.71749	1.62785e-08	1	0.0103586	0.0508174	-21008.9	-14232.4	3597	False	6776.41	0.999167	TMIN_TPAPP
TSHI_TMIN_TROB	TMIN	TSHI	0	0	0	0	0	0	0	0	0	Ture	0	0	TSHI_TROB
TSHI_TMIN_TROB	TROB	TSHI	0	1.63635	8.61658e-05	0.999914	0.000626839	0.00148539	-22.4254	-21.3552	2	Ture	1.07021	0.000555508	TSHI_TMIN
TSHI_TMIN_TROB	TSHI	TSHI	0	5.22963	1.79199e-10	1	0.0114102	0.0614246	-20211	-12872.3	3598	False	7338.71	0.999444	TMIN_TROB
TSHI_TMIN_TSEL	TMIN	TSHI	0	0	0	0	0	0	0	0	1	Ture	0	0	TSHI_TSEL
TSHI_TMIN_TSEL	TSEL	TSHI	0	0	0	0	0	0	0	0	0	Ture	0	0	TSHI_TMIN
TSHI_TMIN_TSEL	TSHI	TSHI	0	5.50246	7.50633e-06	0.999992	0.0117567	0.0664882	-19933.9	-12305.7	3599	False	7628.22	0.999715	TMIN_TSEL
TSHI_TOBS_TBLE	TBLE	TSHI	0	1.01709	0.167472	0.832528	0.00330773	0.00503026	-1362.97	-1316.99	154	Ture	45.9816	0.0356137	TSHI_TOBS
TSHI_TOBS_TBLE	TOBS	TSHI	0	1.22708	0.0530202	0.94698	0.003594	0.0062501	-6150.21	-5747.56	706	Ture	402.643	0.185713	TSHI_TBLE
TSHI_TOBS_TBLE	TSHI	TSHI	0	2.60728	0.0113012	0.988699	0.00336918	0.00947337	-22831.1	-20044.9	2740	False	2786.25	0.75251	TOBS_TBLE
TSHI_TOBS_THSU	THSU	THSU	0	2.51041	0.0071528	0.992847	0.00999666	0.0274353	-21911	-18319	3530	False	3591.95	0.973542	TSHI_TOBS
TSHI_TOBS_THSU	TOBS	THSU	0	1.14897	0.0345821	0.965418	0.00613213	0.0106391	-85.2971	-82.5524	12	Ture	2.74472	0.00321806	TSHI_THSU
TSHI_TOBS_THSU	TSHI	THSU	0	1.20597	0.0222593	0.977741	0.00441924	0.00781218	-474.227	-442.78	58	Ture	31.4471	0.0157525	TOBS_THSU
TSHI_TOBS_TMIN	TMIN	TMIN	0	2.51073	0.00714968	0.99285	0.0099954	0.0274345	-21911.6	-18319.3	3530	False	3592.32	0.973545	TSHI_TOBS
TSHI_TOBS_TMIN	TOBS	TMIN	0	1.14897	0.0345821	0.965418	0.00613213	0.0106391	-85.2971	-82.5524	12	Ture	2.74472	0.00321806	TSHI_TMIN
TSHI_TOBS_TMIN	TSHI	TMIN	0	1.20597	0.0222593	0.977741	0.00441924	0.00781218	-474.227	-442.78	58	Ture	31.4471	0.0157525	TOBS_TMIN
TSHI_TOBS_TORI	TOBS	TSHI	0	1.77872	0.0890745	0.910925	0.00407928	0.00819597	-5266.36	-4931.26	649	Ture	335.102	0.16422	TSHI_TORI
TSHI_TOBS_TORI	TORI	TSHI	0	0.806845	0.221566	0.778434	0.00326356	0.00461566	-225.525	-224.413	26	Ture	1.11127	0.00562202	TSHI_TOBS
TSHI_TOBS_TORI	TSHI	TSHI	0	2.47202	0.00723197	0.992768	0.00370021	0.0100495	-24024.8	-21053.4	2925	False	2971.41	0.806624	TOBS_TORI
TSHI_TOBS_TPAPI	TOBS	TSHI	0	1.1907	0.0509938	0.949006	0.0036369	0.00626002	-6144.08	-5737.18	705	Ture	406.9	0.185847	TSHI_TPAPI
TSHI_TOBS_TPAPI	TPAPI	TSHI	0	1.23854	0.162179	0.837821	0.00299056	0.00493718	-1322.99	-1279.66	149	Ture	43.3242	0.0346765	TSHI_TOBS
TSHI_TOBS_TPAPI	TSHI	TSHI	0	2.62131	0.0112359	0.988764	0.00335114	0.00946215	-22900	-20095.3	2746	False	2804.65	0.754207	TOBS_TPAPI
TSHI_TOBS_TPAPP	TOBS	TPAPP	0	1.14897	0.0345821	0.965418	0.00613213	0.0106391	-85.2971	-82.5524	12	Ture	2.74472	0.00321806	TSHI_TPAPP
TSHI_TOBS_TPAPP	TPAPP	TPAPP	0	2.5101	0.00715594	0.992844	0.00999862	0.0274431	-21909.7	-18317.1	3530	False	3592.65	0.973539	TSHI_TOBS
TSHI_TOBS_TPAPP	TSHI	TPAPP	0	1.20597	0.0222593	0.977741	0.00441924	0.00781218	-474.227	-442.78	58	Ture	31.4471	0.0157525	TOBS_TPAPP
TSHI_TOBS_TPOL	TOBS	TSHI	0	1.22708	0.0530202	0.94698	0.003594	0.0062501	-6150.21	-5747.56	706	Ture	402.643	0.185713	TSHI_TPOL
TSHI_TOBS_TPOL	TPOL	TSHI	0	1.01709	0.167472	0.832528	0.00330773	0.00503026	-1362.97	-1316.99	154	Ture	45.9816	0.0356137	TSHI_TOBS
TSHI_TOBS_TPOL	TSHI	TSHI	0	2.60728	0.0113012	0.988699	0.00336918	0.00947337	-22831.1	-20044.9	2740	False	2786.25	0.75251	TOBS_TPOL
TSHI_TOBS_TROB	TOBS	TROB	0	1.14897	0.0345821	0.965418	0.00613213	0.0106391	-85.2971	-82.5524	12	Ture	2.74472	0.00321806	TSHI_TROB
TSHI_TOBS_TROB	TROB	TROB	0	2.51041	0.0071528	0.992847	0.00999666	0.0274353	-21911	-18319	3530	False	3591.95	0.973542	TSHI_TOBS
TSHI_TOBS_TROB	TSHI	TROB	0	1.20597	0.0222593	0.977741	0.00441924	0.00781218	-474.227	-442.78	58	Ture	31.4471	0.0157525	TOBS_TROB
TSHI_TOBS_TSEL	TOBS	TSEL	0	1.09746	0.0350983	0.964902	0.00641998	0.0109307	-91.994	-88.8558	13	Ture	3.13828	0.00348437	TSHI_TSEL
TSHI_TOBS_TSEL	TSEL	TSEL	0	2.51126	0.00714182	0.992858	0.00999398	0.0274381	-21905.8	-18313.2	3529	False	3592.6	0.973277	TSHI_TOBS
TSHI_TOBS_TSEL	TSHI	TSEL	0	1.20597	0.0222593	0.977741	0.00441924	0.00781218	-474.227	-442.78	58	Ture	31.4471	0.0157525	TOBS_TSEL
TSHI_TOBS_TSTE	TOBS	TSHI	0	1.38795	0.0348641	0.965136	0.00330483	0.00615336	-5807.4	-5385.13	659	Ture	422.268	0.176673	TSHI_TSTE
TSHI_TOBS_TSTE	TSTE	TSHI	0	1.49395	0.121485	0.878515	0.00416622	0.00759978	-2945.63	-2787.45	360	Ture	158.177	0.0878515	TSHI_TOBS
TSHI_TOBS_TSTE	TSHI	TSHI	0	2.75188	0.00627842	0.993722	0.00314257	0.00929734	-21836.5	-18978.1	2581	False	2858.39	0.712443	TOBS_TSTE
TSHI_TORI_THSU	THSU	THSU	0	2.06158	0.010686	0.989314	0.0120659	0.0288753	-21136.3	-17978.3	3534	False	3158.01	0.971177	TSHI_TORI
TSHI_TORI_THSU	TORI	THSU	0	2.8747	0.000764763	0.999235	0.00325595	0.00976972	-101.541	-91.7752	13	Ture	9.76609	0.00360835	TSHI_THSU
TSHI_TORI_THSU	TSHI	THSU	0	1.65011	0.00348171	0.996518	0.00330316	0.00708157	-455.418	-414.757	53	Ture	40.6605	0.014671	TORI_THSU
TSHI_TORI_TMIN	TMIN	TMIN	0	2.06176	0.0106818	0.989318	0.0120649	0.0288744	-21136.8	-17978.5	3534	False	3158.31	0.971181	TSHI_TORI
TSHI_TORI_TMIN	TORI	TMIN	0	2.8747	0.000764763	0.999235	0.00325595	0.00976972	-101.541	-91.7752	13	Ture	9.76609	0.00360835	TSHI_TMIN
TSHI_TORI_TMIN	TSHI	TMIN	0	1.65011	0.00348171	0.996518	0.00330316	0.00708157	-455.418	-414.757	53	Ture	40.6605	0.014671	TORI_TMIN
TSHI_TORI_TPAPP	TORI	TPAPP	0	2.8747	0.000764763	0.999235	0.00325595	0.00976972	-101.541	-91.7752	13	Ture	9.76609	0.00360835	TSHI_TPAPP
TSHI_TORI_TPAPP	TPAPP	TPAPP	0	2.06343	0.0106721	0.989328	0.0120599	0.028883	-21135.1	-17976.4	3534	False	3158.75	0.97119	TSHI_TORI
TSHI_TORI_TPAPP	TSHI	TPAPP	0	1.65011	0.00348171	0.996518	0.00330316	0.00708157	-455.418	-414.757	53	Ture	40.6605	0.014671	TORI_TPAPP
TSHI_TORI_TROB	TORI	TROB	0	2.8747	0.000764763	0.999235	0.00325595	0.00976972	-101.541	-91.7752	13	Ture	9.76609	0.00360835	TSHI_TROB
TSHI_TORI_TROB	TROB	TROB	0	2.06158	0.010686	0.989314	0.0120659	0.0288753	-21136.3	-17978.3	3534	False	3158.01	0.971177	TSHI_TORI
TSHI_TORI_TROB	TSHI	TROB	0	1.65011	0.00348171	0.996518	0.00330316	0.00708157	-455.418	-414.757	53	Ture	40.6605	0.014671	TORI_TROB
TSHI_TORI_TSEL	TORI	TSEL	0	2.67026	0.00109677	0.998903	0.00350523	0.0101026	-108.428	-98.0199	14	Ture	10.4078	0.00388462	TSHI_TSEL
TSHI_TORI_TSEL	TSEL	TSEL	0	2.06373	0.0106607	0.989339	0.0120582	0.0288784	-21130.8	-17972.4	3533	False	3158.43	0.970927	TSHI_TORI
TSHI_TORI_TSEL	TSHI	TSEL	0	1.65011	0.00348171	0.996518	0.00330316	0.00708157	-455.418	-414.757	53	Ture	40.6605	0.014671	TORI_TSEL
TSHI_TPAPI_THSU	THSU	THSU	0	2.30844	0.00803743	0.991963	0.0110533	0.0285052	-21424	-18043.9	3529	False	3380.1	0.972399	TSHI_TPAPI
TSHI_TPAPI_THSU	TPAPI	THSU	0	0.928431	0.0507995	0.9492	0.00708297	0.0110068	-127.826	-123.442	18	Ture	4.38322	0.004746	TSHI_THSU
TSHI_TPAPI_THSU	TSHI	THSU	0	1.40178	0.129211	0.870789	0.00388833	0.00705235	-431.102	-415.195	53	Ture	15.907	0.01282	TPAPI_THSU
TSHI_TPAPI_TMIN	TMIN	TMIN	0	2.30871	0.00803364	0.991966	0.011052	0.0285044	-21424.5	-18044.1	3529	False	3380.44	0.972403	TSHI_TPAPI
TSHI_TPAPI_TMIN	TPAPI	TMIN	0	0.928431	0.0507995	0.9492	0.00708297	0.0110068	-127.826	-123.442	18	Ture	4.38322	0.004746	TSHI_TMIN
TSHI_TPAPI_TMIN	TSHI	TMIN	0	1.40178	0.129211	0.870789	0.00388833	0.00705235	-431.102	-415.195	53	Ture	15.907	0.01282	TPAPI_TMIN
TSHI_TPAPI_TORI	TORI	TSHI	0	0.978505	0.284202	0.715798	0.00476336	0.00681885	-1924.81	-1884.87	237	Ture	39.9329	0.0471233	TSHI_TPAPI
TSHI_TPAPI_TORI	TPAPI	TSHI	0	1.30967	0.113066	0.886934	0.00382986	0.00663334	-3993.35	-3792.64	473	Ture	200.707	0.116533	TSHI_TORI
TSHI_TPAPI_TORI	TSHI	TSHI	0	3.42737	0.0572883	0.942712	0.00388248	0.0130184	-22119.8	-19305.3	2890	False	2814.53	0.756788	TPAPI_TORI
TSHI_TPAPI_TPAPP	TPAPI	TPAPP	0	0.928431	0.0507995	0.9492	0.00708297	0.0110068	-127.826	-123.442	18	Ture	4.38322	0.004746	TSHI_TPAPP
TSHI_TPAPI_TPAPP	TPAPP	TPAPP	0	2.30621	0.00805044	0.99195	0.011064	0.028513	-21419	-18041.9	3529	False	3377.09	0.972386	TSHI_TPAPI
TSHI_TPAPI_TPAPP	TSHI	TPAPP	0	1.40178	0.129211	0.870789	0.00388833	0.00705235	-431.102	-415.195	53	Ture	15.907	0.01282	TPAPI_TPAPP
TSHI_TPAPI_TROB	TPAPI	TROB	0	0.928431	0.0507995	0.9492	0.00708297	0.0110068	-127.826	-123.442	18	Ture	4.38322	0.004746	TSHI_TROB
TSHI_TPAPI_TROB	TROB	TROB	0	2.30844	0.00803743	0.991963	0.0110533	0.0285052	-21424	-18043.9	3529	False	3380.1	0.972399	TSHI_TPAPI
TSHI_TPAPI_TROB	TSHI	TROB	0	1.40178	0.129211	0.870789	0.00388833	0.00705235	-431.102	-415.195	53	Ture	15.907	0.01282	TPAPI_TROB
TSHI_TPAPI_TSEL	TPAPI	TSEL	0	0.928431	0.0507995	0.9492	0.00708297	0.0110068	-127.826	-123.442	18	Ture	4.38322	0.004746	TSHI_TSEL
TSHI_TPAPI_TSEL	TSEL	TSEL	0	2.30919	0.00807021	0.99193	0.0110497	0.0284961	-21423.9	-18046.1	3529	False	3377.8	0.972367	TSHI_TPAPI
TSHI_TPAPI_TSEL	TSHI	TSEL	0	1.40178	0.129211	0.870789	0.00388833	0.00705235	-431.102	-415.195	53	Ture	15.907	0.01282	TPAPI_TSEL
TSHI_TPOL_THSU	THSU	THSU	0	2.30275	0.00811692	0.991883	0.0110641	0.0284906	-21423.5	-18047.5	3529	False	3376.02	0.972321	TSHI_TPOL
TSHI_TPOL_THSU	TPOL	THSU	0	1.18957	0.0286546	0.971345	0.00592286	0.0103442	-131.732	-125.677	18	Ture	6.05482	0.00485673	TSHI_THSU
TSHI_TPOL_THSU	TSHI	THSU	0	1.40178	0.129211	0.870789	0.00388833	0.00705235	-431.102	-415.195	53	Ture	15.907	0.01282	TPOL_THSU
TSHI_TPOL_TMIN	TMIN	TMIN	0	2.30301	0.00811313	0.991887	0.0110629	0.0284897	-21424	-18047.7	3529	False	3376.35	0.972325	TSHI_TPOL
TSHI_TPOL_TMIN	TPOL	TMIN	0	1.18957	0.0286546	0.971345	0.00592286	0.0103442	-131.732	-125.677	18	Ture	6.05482	0.00485673	TSHI_TMIN
TSHI_TPOL_TMIN	TSHI	TMIN	0	1.40178	0.129211	0.870789	0.00388833	0.00705235	-431.102	-415.195	53	Ture	15.907	0.01282	TPOL_TMIN
TSHI_TPOL_TORI	TORI	TSHI	0	1.02275	0.284579	0.715421	0.00460953	0.00669594	-1957.57	-1917.52	240	Ture	40.0498	0.0476947	TSHI_TPOL
TSHI_TPOL_TORI	TPOL	TSHI	0	1.37448	0.103578	0.896422	0.00369191	0.00657323	-4090.16	-3873.68	482	Ture	216.475	0.120021	TSHI_TORI
TSHI_TPOL_TORI	TSHI	TSHI	0	3.42875	0.0575122	0.942488	0.00388443	0.0130294	-22021.4	-19220.2	2878	False	2801.2	0.753467	TPOL_TORI
TSHI_TPOL_TPAPI	TPAPI	TSHI	0	1.59765	0.599111	0.400889	0.00622866	0.00924612	-116.53	-122.408	17	Ture	-5.87758	0.00189309	TSHI_TPOL
TSHI_TPOL_TPAPI	TPOL	TSHI	0	0.933614	0.355944	0.644056	0.00801534	0.0109417	-120.407	-123.656	18	Ture	-3.2489	0.00322028	TSHI_TPAPI
TSHI_TPOL_TPAPI	TSHI	TSHI	0	4.40785	0.000114974	0.999885	0.0058402	0.0258183	-24952.6	-18933.9	3565	False	6018.67	0.990164	TPOL_TPAPI
TSHI_TPOL_TPAPP	TPAPP	TPAPP	0	2.31127	0.0080955	0.991904	0.0110397	0.0284858	-21433.4	-18053.8	3530	False	3379.61	0.972617	TSHI_TPOL
TSHI_TPOL_TPAPP	TPOL	TPAPP	0	1.2654	0.0245638	0.975436	0.00556793	0.010021	-125.591	-119.671	17	Ture	5.9196	0.00460623	TSHI_TPAPP
TSHI_TPOL_TPAPP	TSHI	TPAPP	0	1.40178	0.129211	0.870789	0.00388833	0.00705235	-431.102	-415.195	53	Ture	15.907	0.01282	TPOL_TPAPP
TSHI_TPOL_TROB	TPOL	TROB	0	1.18957	0.0286546	0.971345	0.00592286	0.0103442	-131.732	-125.677	18	Ture	6.05482	0.00485673	TSHI_TROB
TSHI_TPOL_TROB	TROB	TROB	0	2.30275	0.00811692	0.991883	0.0110641	0.0284906	-21423.5	-18047.5	3529	False	3376.02	0.972321	TSHI_TPOL
TSHI_TPOL_TROB	TSHI	TROB	0	1.40178	0.129211	0.870789	0.00388833	0.00705235	-431.102	-415.195	53	Ture	15.907	0.01282	TPOL_TROB
TSHI_TPOL_TSEL	TPOL	TSEL	0	0.798008	0.0887529	0.911247	0.00824058	0.0119677	-122.932	-120.429	18	Ture	2.50297	0.00455624	TSHI_TSEL
TSHI_TPOL_TSEL	TSEL	TSEL	0	2.30301	0.00811313	0.991887	0.0110629	0.0284897	-21424	-18047.7	3529	False	3376.35	0.972325	TSHI_TPOL
TSHI_TPOL_TSEL	TSHI	TSEL	0	1.40178	0.129211	0.870789	0.00388833	0.00705235	-431.102	-415.195	53	Ture	15.907	0.01282	TPOL_TSEL
TSHI_TROB_THSU	THSU	TSHI	0	0	0	0	0	0	0	0	0	Ture	0	0	TSHI_TROB
TSHI_TROB_THSU	TROB	TSHI	0	0	0	0	0	0	0	0	0	Ture	0	0	TSHI_THSU
TSHI_TROB_THSU	TSHI	TSHI	0	5.31334	0.000594336	0.999406	0.0115979	0.0634102	-20059.3	-12650.3	3600	False	7408.93	0.999406	TROB_THSU
TSHI_TROB_TPAPP	TPAPP	TSHI	0	0	0	0	0	0	0	0	1	Ture	0	0	TSHI_TROB
TSHI_TROB_TPAPP	TROB	TSHI	0	2.7553	5.15854e-08	1	0.00248853	0.00893527	-16.0377	-14.1778	2	Ture	1.85986	0.000555556	TSHI_TPAPP
TSHI_TROB_TPAPP	TSHI	TSHI	0	4.7107	1.65693e-08	1	0.0103771	0.0508341	-20998.9	-14230.1	3597	False	6768.77	0.999167	TROB_TPAPP
TSHI_TSEL_THSU	THSU	TSHI	0	29.5145	0.666667	0.333333	0.00099008	0.0107308	-27.004	-20.1092	3	Ture	6.89485	0.000277778	TSHI_TSEL
TSHI_TSEL_THSU	TSEL	TSHI	0	0	0	0	0	0	0	0	0	Ture	0	0	TSHI_THSU
TSHI_TSEL_THSU	TSHI	TSHI	0	5.21374	1.90528e-10	1	0.0114195	0.0613771	-20202.5	-12874.2	3597	False	7328.25	0.999167	TSEL_THSU
TSHI_TSEL_TPAPP	TPAPP	TSHI	0	0	0	0	0	0	0	0	1	Ture	0	0	TSHI_TSEL
TSHI_TSEL_TPAPP	TSEL	TSHI	0	3.12927	9.59444e-10	1	0.00186335	0.00744988	-16.9854	-14.9051	2	Ture	2.08032	0.000555556	TSHI_TPAPP
TSHI_TSEL_TPAPP	TSHI	TSHI	0	4.7162	1.63981e-08	1	0.0103614	0.0508192	-21007.4	-14232.2	3597	False	6775.17	0.999167	TSEL_TPAPP
TSHI_TSEL_TROB	TROB	TSHI	0	29.5145	0.666667	0.333333	0.00099008	0.0107308	-27.004	-20.1092	3	Ture	6.89485	0.000277778	TSHI_TSEL
TSHI_TSEL_TROB	TSEL	TSHI	0	0	0	0	0	0	0	0	0	Ture	0	0	TSHI_TROB
TSHI_TSEL_TROB	TSHI	TSHI	0	5.21231	1.99772e-10	1	0.0114442	0.0614468	-20187.2	-12866.1	3597	False	7321.17	0.999167	TSEL_TROB
TSHI_TSTE_TBLE	TSHI	TSHI	0	3.55459	0.102027	0.897973	0.00470626	0.0154517	-22084.6	-19519.4	3080	False	2565.24	0.768266	TSTE_TBLE
TSHI_TSTE_TBLE	TBLE	TSHI	0	1.36876	0.0577907	0.942209	0.00319953	0.00579664	-1344.44	-1265.02	153	Ture	79.4285	0.0400439	TSHI_TSTE
TSHI_TSTE_TBLE	TSTE	TSHI	0	1.68969	0.122578	0.877422	0.00447676	0.00873474	-2895.76	-2739.58	367	Ture	156.18	0.0894483	TSHI_TBLE
TSHI_TSTE_THSU	TSHI	THSU	0	1.9238	0.0987255	0.901275	0.0030988	0.00683685	-390.669	-370.78	47	Ture	19.8889	0.0117666	TSTE_THSU
TSHI_TSTE_THSU	THSU	THSU	0	2.47584	0.00675942	0.993241	0.0102704	0.0279282	-21734.7	-18152.1	3522	False	3582.56	0.97172	TSHI_TSTE
TSHI_TSTE_THSU	TSTE	THSU	0	1.11615	0.0262317	0.973768	0.00614875	0.0104763	-230.927	-217.202	31	Ture	13.7248	0.00838523	TSHI_THSU
TSHI_TSTE_TMIN	TSHI	TMIN	0	1.9238	0.0987255	0.901275	0.0030988	0.00683685	-390.669	-370.78	47	Ture	19.8889	0.0117666	TSTE_TMIN
TSHI_TSTE_TMIN	TMIN	TMIN	0	2.47647	0.00676724	0.993233	0.0102678	0.0279273	-21735.2	-18152.3	3522	False	3582.89	0.971713	TSHI_TSTE
TSHI_TSTE_TMIN	TSTE	TMIN	0	1.11615	0.0262317	0.973768	0.00614875	0.0104763	-230.927	-217.202	31	Ture	13.7248	0.00838523	TSHI_TMIN
TSHI_TSTE_TORI	TSHI	TSHI	0	3.35581	0.0511824	0.948818	0.00391288	0.0128558	-20737.4	-18123.6	2703	False	2613.77	0.712404	TSTE_TORI
TSHI_TSTE_TORI	TORI	TSHI	0	1.26522	0.18678	0.81322	0.00379189	0.00621622	-2505	-2418.18	297	Ture	86.8235	0.0670906	TSHI_TSTE
TSHI_TSTE_TORI	TSTE	TSHI	0	0.967646	0.229663	0.770337	0.00653493	0.00954375	-4532.22	-4375.85	600	Ture	156.37	0.128389	TSHI_TORI
TSHI_TSTE_TPAPI	TSHI	TSHI	0	3.51897	0.101793	0.898207	0.00474316	0.0154598	-22172.6	-19611.3	3095	False	2561.33	0.772208	TSTE_TPAPI
TSHI_TSTE_TPAPI	TPAPI	TSHI	0	1.66159	0.0486114	0.951389	0.00280923	0.00558157	-1281.13	-1201.26	144	Ture	79.8734	0.0380555	TSHI_TSTE
TSHI_TSTE_TPAPI	TSTE	TSHI	0	1.73833	0.103121	0.896879	0.00436906	0.00875977	-2863.65	-2692.65	361	Ture	171.006	0.089937	TSHI_TPAPI
TSHI_TSTE_TPAPP	TSHI	TPAPP	0	1.9238	0.0987255	0.901275	0.0030988	0.00683685	-390.669	-370.78	47	Ture	19.8889	0.0117666	TSTE_TPAPP
TSHI_TSTE_TPAPP	TPAPP	TPAPP	0	2.47086	0.0067812	0.993219	0.0102861	0.0279359	-21729.5	-18150.1	3522	False	3579.31	0.971699	TSHI_TSTE
TSHI_TSTE_TPAPP	TSTE	TPAPP	0	1.11615	0.0262317	0.973768	0.00614875	0.0104763	-230.927	-217.202	31	Ture	13.7248	0.00838523	TSHI_TPAPP
TSHI_TSTE_TPOL	TSHI	TSHI	0	3.55459	0.102027	0.897973	0.00470626	0.0154517	-22084.6	-19519.4	3080	False	2565.24	0.768266	TSTE_TPOL
TSHI_TSTE_TPOL	TPOL	TSHI	0	1.36876	0.0577907	0.942209	0.00319953	0.00579664	-1344.44	-1265.02	153	Ture	79.4285	0.0400439	TSHI_TSTE
TSHI_TSTE_TPOL	TSTE	TSHI	0	1.68969	0.122578	0.877422	0.00447676	0.00873474	-2895.76	-2739.58	367	Ture	156.18	0.0894483	TSHI_TPOL
TSHI_TSTE_TROB	TSHI	TROB	0	1.9238	0.0987255	0.901275	0.0030988	0.00683685	-390.669	-370.78	47	Ture	19.8889	0.0117666	TSTE_TROB
TSHI_TSTE_TROB	TROB	TROB	0	2.47584	0.00675942	0.993241	0.0102704	0.0279282	-21734.7	-18152.1	3522	False	3582.56	0.97172	TSHI_TSTE
TSHI_TSTE_TROB	TSTE	TROB	0	1.11615	0.0262317	0.973768	0.00614875	0.0104763	-230.927	-217.202	31	Ture	13.7248	0.00838523	TSHI_TROB
TSHI_TSTE_TSEL	TSHI	TSEL	0	1.9238	0.0987255	0.901275	0.0030988	0.00683685	-390.669	-370.78	47	Ture	19.8889	0.0117666	TSTE_TSEL
TSHI_TSTE_TSEL	TSEL	TSEL	0	2.47423	0.00679396	0.993206	0.0102721	0.027919	-21734.8	-18154.4	3522	False	3580.43	0.971687	TSHI_TSTE
TSHI_TSTE_TSEL	TSTE	TSEL	0	1.11615	0.0262317	0.973768	0.00614875	0.0104763	-230.927	-217.202	31	Ture	13.7248	0.00838523	TSHI_TSEL
TSHI_TSTO_TBLE	TSHI	TBLE	0	0	0	0	0	0	0	0	0	Ture	0	0	TSTO_TBLE
TSHI_TSTO_TBLE	TBLE	TBLE	0	5.79825	5.48628e-09	1	0.00632626	0.0372502	-24381	-16480.5	3600	False	7900.48	1	TSHI_TSTO
TSHI_TSTO_TBLE	TSTO	TBLE	0	0	0	0	0	0	0	0	0	Ture	0	0	TSHI_TBLE
TSHI_TSTO_TDAL	TSHI	TDAL	0	0	0	0	0	0	0	0	0	Ture	0	0	TSTO_TDAL
TSHI_TSTO_TDAL	TDAL	TDAL	0	6.02447	7.45089e-11	1	0.00621453	0.0382605	-24479.3	-16283.3	3599	False	8195.93	0.999722	TSHI_TSTO
TSHI_TSTO_TDAL	TSTO	TDAL	0	0	0	0	0	0	0	0	1	Ture	0	0	TSHI_TDAL
TSHI_TSTO_THSU	TSHI	THSU	0	0	0	0	0	0	0	0	0	Ture	0	0	TSTO_THSU
TSHI_TSTO_THSU	THSU	THSU	0	5.74041	3.10228e-09	1	0.0110472	0.0651272	-20366.7	-12458	3600	False	7908.74	1	TSHI_TSTO
TSHI_TSTO_THSU	TSTO	THSU	0	0	0	0	0	0	0	0	0	Ture	0	0	TSHI_THSU
TSHI_TSTO_TMIN	TSHI	TMIN	0	0	0	0	0	0	0	0	0	Ture	0	0	TSTO_TMIN
TSHI_TSTO_TMIN	TMIN	TMIN	0	5.7409	3.10188e-09	1	0.0110462	0.0651264	-20367.3	-12458.1	3600	False	7909.18	1	TSHI_TSTO
TSHI_TSTO_TMIN	TSTO	TMIN	0	0	0	0	0	0	0	0	0	Ture	0	0	TSHI_TMIN
TSHI_TSTO_TOBS	TSHI	TOBS	0	0	0	0	0	0	0	0	0	Ture	0	0	TSTO_TOBS
TSHI_TSTO_TOBS	TOBS	TOBS	0	6.01526	1.0261e-10	1	0.00622406	0.0382608	-24475.9	-16287.8	3600	False	8188.07	1	TSHI_TSTO
TSHI_TSTO_TOBS	TSTO	TOBS	0	0	0	0	0	0	0	0	0	Ture	0	0	TSHI_TOBS
TSHI_TSTO_TORI	TSHI	TORI	0	0	0	0	0	0	0	0	0	Ture	0	0	TSTO_TORI
TSHI_TSTO_TORI	TORI	TORI	0	5.38486	2.57517e-07	1	0.0067898	0.0368394	-23911.6	-16551.2	3598	False	7360.46	0.999444	TSHI_TSTO
TSHI_TSTO_TORI	TSTO	TORI	0	7.77677	0.494778	0.505222	0.00088303	0.00431494	-17.9227	-17.0895	2	Ture	0.833135	0.000280679	TSHI_TORI
TSHI_TSTO_TPAPI	TSHI	TPAPI	0	0	0	0	0	0	0	0	0	Ture	0	0	TSTO_TPAPI
TSHI_TSTO_TPAPI	TPAPI	TPAPI	0	5.76181	8.28531e-09	1	0.00636448	0.0372524	-24335	-16475.5	3599	False	7859.53	0.999722	TSHI_TSTO
TSHI_TSTO_TPAPI	TSTO	TPAPI	0	0	0	0	0	0	0	0	1	Ture	0	0	TSHI_TPAPI
TSHI_TSTO_TPAPP	TSHI	TPAPP	0	0	0	0	0	0	0	0	0	Ture	0	0	TSTO_TPAPP
TSHI_TSTO_TPAPP	TPAPP	TPAPP	0	5.74792	2.91407e-09	1	0.0110337	0.0651348	-20374.1	-12457.1	3600	False	7917	1	TSHI_TSTO
TSHI_TSTO_TPAPP	TSTO	TPAPP	0	0	0	0	0	0	0	0	0	Ture	0	0	TSHI_TPAPP
TSHI_TSTO_TPOL	TSHI	TPOL	0	0	0	0	0	0	0	0	0	Ture	0	0	TSTO_TPOL
TSHI_TSTO_TPOL	TPOL	TPOL	0	5.79825	5.48628e-09	1	0.00632626	0.0372502	-24381	-16480.5	3600	False	7900.48	1	TSHI_TSTO
TSHI_TSTO_TPOL	TSTO	TPOL	0	0	0	0	0	0	0	0	0	Ture	0	0	TSHI_TPOL
TSHI_TSTO_TROB	TSHI	TROB	0	0	0	0	0	0	0	0	0	Ture	0	0	TSTO_TROB
TSHI_TSTO_TROB	TROB	TROB	0	5.74041	3.10228e-09	1	0.0110472	0.0651272	-20366.7	-12458	3600	False	7908.74	1	TSHI_TSTO
TSHI_TSTO_TROB	TSTO	TROB	0	0	0	0	0	0	0	0	0	Ture	0	0	TSHI_TROB
TSHI_TSTO_TSEL	TSHI	TSEL	0	0	0	0	0	0	0	0	0	Ture	0	0	TSTO_TSEL
TSHI_TSTO_TSEL	TSEL	TSEL	0	5.7494	0.000306608	0.999693	0.0110309	0.0651182	-20356.7	-12459	3600	False	7897.69	0.999693	TSHI_TSTO
TSHI_TSTO_TSEL	TSTO	TSEL	0	0	0	0	0	0	0	0	0	Ture	0	0	TSHI_TSEL
TSHI_TSTO_TSTE	TSHI	TSTE	0	0	0	0	0	0	0	0	0	Ture	0	0	TSTO_TSTE
TSHI_TSTO_TSTE	TSTE	TSTE	0	5.82749	4.12536e-09	1	0.00638126	0.0379077	-24308.7	-16350	3599	False	7958.67	0.999722	TSHI_TSTO
TSHI_TSTO_TSTE	TSTO	TSTE	0	0	0	0	0	0	0	0	1	Ture	0	0	TSHI_TSTE
TSHI_TSTO_TSTR	TSHI	TSHI	0	3.50649	0.00015606	0.999844	0.0031389	0.0115238	-29909	-24775.5	3578	False	5133.57	0.993734	TSTO_TSTR
TSHI_TSTO_TSTR	TSTO	TSHI	0	1.76889	0.0199822	0.980018	0.00197306	0.00416631	-71.3597	-69.6122	8	Ture	1.74752	0.00217782	TSHI_TSTR
TSHI_TSTO_TSTR	TSTR	TSHI	0	4.93411	0.160004	0.839996	0.00127532	0.00565629	-124.17	-114.261	14	Ture	9.90918	0.00326665	TSHI_TSTO
TSHI_TSTO_TTEN	TSHI	TTEN	0	0	0	0	0	0	0	0	0	Ture	0	0	TSTO_TTEN
TSHI_TSTO_TTEN	TSTO	TTEN	0	0	0	0	0	0	0	0	0	Ture	0	0	TSHI_TTEN
TSHI_TSTO_TTEN	TTEN	TTEN	0	6.0312	7.24295e-11	1	0.00620627	0.0382482	-24495	-16290.1	3600	False	8204.82	1	TSHI_TSTO
TSHI_TSTO_TTIB	TSHI	TTIB	0	0	0	0	0	0	0	0	0	Ture	0	0	TSTO_TTIB
TSHI_TSTO_TTIB	TSTO	TTIB	0	0	0	0	0	0	0	0	0	Ture	0	0	TSHI_TTIB
TSHI_TSTO_TTIB	TTIB	TTIB	0	4.4694	6.16984e-08	1	0.00834733	0.0393647	-22667.8	-16083	3600	False	6584.8	1	TSHI_TSTO
TSHI_TSTO_TWUW	TSHI	TWUW	0	0	0	0	0	0	0	0	1	Ture	0	0	TSTO_TWUW
TSHI_TSTO_TWUW	TSTO	TWUW	0	0	0	0	0	0	0	0	1	Ture	0	0	TSHI_TWUW
TSHI_TSTO_TWUW	TWUW	TWUW	0	6.0279	6.88335e-11	1	0.006211	0.0382659	-24476.2	-16277.8	3598	False	8198.46	0.999444	TSHI_TSTO
TSHI_TSTR_TBLE	TSHI	TBLE	0	0	0	0	0	0	0	0	0	Ture	0	0	TSTR_TBLE
TSHI_TSTR_TBLE	TBLE	TBLE	0	5.80135	5.36225e-09	1	0.00632007	0.0372375	-24387.7	-16483	3600	False	7904.71	1	TSHI_TSTR
TSHI_TSTR_TBLE	TSTR	TBLE	0	0	0	0	0	0	0	0	0	Ture	0	0	TSHI_TBLE
TSHI_TSTR_TDAL	TSHI	TDAL	0	0	0	0	0	0	0	0	0	Ture	0	0	TSTR_TDAL
TSHI_TSTR_TDAL	TDAL	TDAL	0	6.02999	7.15197e-11	1	0.00620736	0.0382477	-24487	-16285.7	3599	False	8201.31	0.999722	TSHI_TSTR
TSHI_TSTR_TDAL	TSTR	TDAL	0	0	0	0	0	0	0	0	1	Ture	0	0	TSHI_TDAL
TSHI_TSTR_THSU	TSHI	THSU	0	0	0	0	0	0	0	0	0	Ture	0	0	TSTR_THSU
TSHI_TSTR_THSU	THSU	THSU	0	5.7495	3.09277e-09	1	0.0110307	0.0651144	-20376	-12459.4	3600	False	7916.56	1	TSHI_TSTR
TSHI_TSTR_THSU	TSTR	THSU	0	0	0	0	0	0	0	0	0	Ture	0	0	TSHI_THSU
TSHI_TSTR_TMIN	TSHI	TMIN	0	0	0	0	0	0	0	0	0	Ture	0	0	TSTR_TMIN
TSHI_TSTR_TMIN	TMIN	TMIN	0	5.74999	3.09242e-09	1	0.0110297	0.0651136	-20376.5	-12459.5	3600	False	7917.01	1	TSHI_TSTR
TSHI_TSTR_TMIN	TSTR	TMIN	0	0	0	0	0	0	0	0	0	Ture	0	0	TSHI_TMIN
TSHI_TSTR_TOBS	TSHI	TOBS	0	0	0	0	0	0	0	0	0	Ture	0	0	TSTR_TOBS
TSHI_TSTR_TOBS	TOBS	TOBS	0	6.02075	9.85888e-11	1	0.00621688	0.038248	-24483.6	-16290.2	3600	False	8193.43	1	TSHI_TSTR
TSHI_TSTR_TOBS	TSTR	TOBS	0	0	0	0	0	0	0	0	0	Ture	0	0	TSHI_TOBS
TSHI_TSTR_TORI	TSHI	TORI	0	0	0	0	0	0	0	0	0	Ture	0	0	TSTR_TORI
TSHI_TSTR_TORI	TORI	TORI	0	5.38114	2.67119e-07	1	0.00679333	0.0368267	-23908.4	-16553.6	3598	False	7354.75	0.999444	TSHI_TSTR
TSHI_TSTR_TORI	TSTR	TORI	0	7.77677	0.494778	0.505222	0.00088303	0.00431494	-17.9227	-17.0895	2	Ture	0.833135	0.000280679	TSHI_TORI
TSHI_TSTR_TPAPI	TSHI	TPAPI	0	0	0	0	0	0	0	0	0	Ture	0	0	TSTR_TPAPI
TSHI_TSTR_TPAPI	TPAPI	TPAPI	0	5.76685	8.11991e-09	1	0.00635709	0.0372397	-24342.8	-16478	3599	False	7864.81	0.999722	TSHI_TSTR
TSHI_TSTR_TPAPI	TSTR	TPAPI	0	0	0	0	0	0	0	0	1	Ture	0	0	TSHI_TPAPI
TSHI_TSTR_TPAPP	TSHI	TPAPP	0	0	0	0	0	0	0	0	0	Ture	0	0	TSTR_TPAPP
TSHI_TSTR_TPAPP	TPAPP	TPAPP	0	5.75795	2.91416e-09	1	0.0110172	0.0651221	-20383.4	-12458.6	3600	False	7924.84	1	TSHI_TSTR
TSHI_TSTR_TPAPP	TSTR	TPAPP	0	0	0	0	0	0	0	0	0	Ture	0	0	TSHI_TPAPP
TSHI_TSTR_TPOL	TSHI	TPOL	0	0	0	0	0	0	0	0	0	Ture	0	0	TSTR_TPOL
TSHI_TSTR_TPOL	TPOL	TPOL	0	5.80135	5.36225e-09	1	0.00632007	0.0372375	-24387.7	-16483	3600	False	7904.71	1	TSHI_TSTR
TSHI_TSTR_TPOL	TSTR	TPOL	0	0	0	0	0	0	0	0	0	Ture	0	0	TSHI_TPOL
TSHI_TSTR_TROB	TSHI	TROB	0	0	0	0	0	0	0	0	0	Ture	0	0	TSTR_TROB
TSHI_TSTR_TROB	TROB	TROB	0	5.7495	3.09277e-09	1	0.0110307	0.0651144	-20376	-12459.4	3600	False	7916.56	1	TSHI_TSTR
TSHI_TSTR_TROB	TSTR	TROB	0	0	0	0	0	0	0	0	0	Ture	0	0	TSHI_TROB
TSHI_TSTR_TSEL	TSHI	TSEL	0	0	0	0	0	0	0	0	0	Ture	0	0	TSTR_TSEL
TSHI_TSTR_TSEL	TSEL	TSEL	0	5.75933	0.000306617	0.999693	0.0110145	0.0651055	-20365.9	-12460.4	3600	False	7905.52	0.999693	TSHI_TSTR
TSHI_TSTR_TSEL	TSTR	TSEL	0	0	0	0	0	0	0	0	0	Ture	0	0	TSHI_TSEL
TSHI_TSTR_TSTE	TSHI	TSTE	0	0	0	0	0	0	0	0	0	Ture	0	0	TSTR_TSTE
TSHI_TSTR_TSTE	TSTE	TSTE	0	5.83566	4.06439e-09	1	0.00637192	0.037895	-24318.2	-16352.4	3599	False	7965.84	0.999722	TSHI_TSTR
TSHI_TSTR_TSTE	TSTR	TSTE	0	0	0	0	0	0	0	0	1	Ture	0	0	TSHI_TSTE
TSHI_TSTR_TTEN	TSHI	TTEN	0	0	0	0	0	0	0	0	0	Ture	0	0	TSTR_TTEN
TSHI_TSTR_TTEN	TSTR	TTEN	0	0	0	0	0	0	0	0	0	Ture	0	0	TSHI_TTEN
TSHI_TSTR_TTEN	TTEN	TTEN	0	6.03723	1.10006e-10	1	0.0061989	0.0382355	-24502.8	-16292.5	3600	False	8210.21	1	TSHI_TSTR
TSHI_TSTR_TTIB	TSHI	TTIB	0	0	0	0	0	0	0	0	0	Ture	0	0	TSTR_TTIB
TSHI_TSTR_TTIB	TSTR	TTIB	0	0	0	0	0	0	0	0	0	Ture	0	0	TSHI_TTIB
TSHI_TSTR_TTIB	TTIB	TTIB	0	4.47827	5.97359e-08	1	0.00832969	0.039352	-22680.1	-16085.3	3600	False	6594.76	1	TSHI_TSTR
TSHI_TSTR_TWUW	TSHI	TWUW	0	0	0	0	0	0	0	0	1	Ture	0	0	TSTR_TWUW
TSHI_TSTR_TWUW	TSTR	TWUW	0	0	0	0	0	0	0	0	1	Ture	0	0	TSHI_TWUW
TSHI_TSTR_TWUW	TWUW	TWUW	0	6.03343	6.60098e-11	1	0.00620382	0.0382532	-24484	-16280.2	3598	False	8203.84	0.999444	TSHI_TSTR
TSHI_TTEN_TBLE	TSHI	TSHI	0	2.61325	0.011295	0.988705	0.00336145	0.0094661	-22855.5	-20063.7	2742	False	2791.81	0.753064	TTEN_TBLE
TSHI_TTEN_TBLE	TBLE	TSHI	0	0.977543	0.181596	0.818404	0.00340848	0.00513309	-1353.23	-1310.75	154	Ture	42.4763	0.0350095	TSHI_TTEN
TSHI_TTEN_TBLE	TTEN	TSHI	0	1.23158	0.0510024	0.948998	0.00356735	0.00622622	-6141.91	-5736.66	704	Ture	405.254	0.185582	TSHI_TBLE
TSHI_TTEN_THSU	TSHI	THSU	0	0.975416	0.0583388	0.941661	0.00545833	0.00861246	-462.536	-438.959	59	Ture	23.5775	0.0154328	TTEN_THSU
TSHI_TTEN_THSU	THSU	THSU	0	2.50439	0.00722047	0.99278	0.0100214	0.0274577	-21892.7	-18308.1	3529	False	3584.53	0.9732	TSHI_TTEN
TSHI_TTEN_THSU	TTEN	THSU	0	1.03273	0.0512518	0.948748	0.00682234	0.0111547	-83.2933	-81.4166	12	Ture	1.87675	0.00316249	TSHI_THSU
TSHI_TTEN_TMIN	TSHI	TMIN	0	0.975416	0.0583388	0.941661	0.00545833	0.00861246	-462.536	-438.959	59	Ture	23.5775	0.0154328	TTEN_TMIN
TSHI_TTEN_TMIN	TMIN	TMIN	0	2.5047	0.00721732	0.992783	0.0100202	0.0274568	-21893.2	-18308.3	3529	False	3584.91	0.973203	TSHI_TTEN
TSHI_TTEN_TMIN	TTEN	TMIN	0	1.03273	0.0512518	0.948748	0.00682234	0.0111547	-83.2933	-81.4166	12	Ture	1.87675	0.00316249	TSHI_TMIN
TSHI_TTEN_TOBS	TSHI	TSHI	0	4.2882	4.0147e-06	0.999996	0.00510107	0.0226628	-26206.6	-20008.3	3591	False	6198.33	0.997496	TTEN_TOBS
TSHI_TTEN_TOBS	TOBS	TSHI	0	2.35551	0.296515	0.703485	0.00558052	0.0132253	-29.9011	-31.6468	5	Ture	-1.74571	0.000977062	TSHI_TTEN
TSHI_TTEN_TOBS	TTEN	TSHI	0	9.56488	0.74979	0.25021	0.00154646	0.00524536	-33.7289	-32.617	4	Ture	1.11189	0.000278011	TSHI_TOBS
TSHI_TTEN_TORI	TSHI	TSHI	0	2.4587	0.00719629	0.992804	0.00371468	0.0100543	-24006.7	-21043.4	2924	False	2963.33	0.806377	TTEN_TORI
TSHI_TTEN_TORI	TORI	TSHI	0	0.502622	0.401063	0.598937	0.00507667	0.0060659	-215.354	-218.378	27	Ture	-3.02389	0.00449203	TSHI_TTEN
TSHI_TTEN_TORI	TTEN	TSHI	0	1.79218	0.0891176	0.910882	0.0040573	0.00819386	-5270.98	-4931.6	649	Ture	339.378	0.164212	TSHI_TORI
TSHI_TTEN_TPAPI	TSHI	TSHI	0	2.61729	0.0113078	0.988692	0.00335627	0.00946403	-22910.8	-20108.9	2748	False	2801.98	0.754702	TTEN_TPAPI
TSHI_TTEN_TPAPI	TPAPI	TSHI	0	1.12543	0.191714	0.808286	0.00328144	0.00513753	-1313.17	-1276.34	150	Ture	36.8218	0.0336786	TSHI_TTEN
TSHI_TTEN_TPAPI	TTEN	TSHI	0	1.17935	0.052498	0.947502	0.00366301	0.00627231	-6111.21	-5709.99	702	Ture	401.225	0.184763	TSHI_TPAPI
TSHI_TTEN_TPAPP	TSHI	TPAPP	0	1.02022	0.0502033	0.949797	0.00521864	0.00841701	-458.661	-434.13	58	Ture	24.5313	0.0153023	TTEN_TPAPP
TSHI_TTEN_TPAPP	TPAPP	TPAPP	0	2.50808	0.00720556	0.992794	0.0100127	0.0274577	-21900	-18313.3	3530	False	3586.66	0.97349	TSHI_TTEN
TSHI_TTEN_TPAPP	TTEN	TPAPP	0	1.03273	0.0512518	0.948748	0.00682234	0.0111547	-83.2933	-81.4166	12	Ture	1.87675	0.00316249	TSHI_TPAPP
TSHI_TTEN_TPOL	TSHI	TSHI	0	2.61325	0.011295	0.988705	0.00336145	0.0094661	-22855.5	-20063.7	2742	False	2791.81	0.753064	TTEN_TPOL
TSHI_TTEN_TPOL	TPOL	TSHI	0	0.977543	0.181596	0.818404	0.00340848	0.00513309	-1353.23	-1310.75	154	Ture	42.4763	0.0350095	TSHI_TTEN
TSHI_TTEN_TPOL	TTEN	TSHI	0	1.23158	0.0510024	0.948998	0.00356735	0.00622622	-6141.91	-5736.66	704	Ture	405.254	0.185582	TSHI_TPOL
TSHI_TTEN_TROB	TSHI	TROB	0	0.975416	0.0583388	0.941661	0.00545833	0.00861246	-462.536	-438.959	59	Ture	23.5775	0.0154328	TTEN_TROB
TSHI_TTEN_TROB	TROB	TROB	0	2.50439	0.00722047	0.99278	0.0100214	0.0274577	-21892.7	-18308.1	3529	False	3584.53	0.9732	TSHI_TTEN
TSHI_TTEN_TROB	TTEN	TROB	0	1.03273	0.0512518	0.948748	0.00682234	0.0111547	-83.2933	-81.4166	12	Ture	1.87675	0.00316249	TSHI_TROB
TSHI_TTEN_TSEL	TSHI	TSEL	0	1.02022	0.0502033	0.949797	0.00521864	0.00841701	-458.661	-434.13	58	Ture	24.5313	0.0153023	TTEN_TSEL
TSHI_TTEN_TSEL	TSEL	TSEL	0	2.5047	0.00721732	0.992783	0.0100202	0.0274568	-21893.2	-18308.3	3529	False	3584.91	0.973203	TSHI_TTEN
TSHI_TTEN_TSEL	TTEN	TSEL	0	3.27743	0.452577	0.547423	0.00542649	0.0125445	-82.2345	-85.2754	13	Ture	-3.04095	0.00197681	TSHI_TSEL
TSHI_TTEN_TSTE	TSHI	TSHI	0	2.74926	0.00630571	0.993694	0.00314413	0.00929539	-21843.9	-18986.6	2582	False	2857.35	0.7127	TTEN_TSTE
TSHI_TTEN_TSTE	TSTE	TSHI	0	1.42319	0.116198	0.883802	0.004257	0.00766674	-2952.14	-2796.61	362	Ture	155.522	0.0888712	TSHI_TTEN
TSHI_TTEN_TSTE	TTEN	TSHI	0	1.36885	0.0367222	0.963278	0.00334311	0.0061728	-5771.08	-5356.45	656	Ture	414.635	0.175531	TSHI_TSTE
TSHI_TTIB_TBLE	TSHI	TTIB	0	2.41573	0.28946	0.71054	0.00274712	0.006068	-269.32	-267.415	33	Ture	1.90426	0.00651329	TTIB_TBLE
TSHI_TTIB_TBLE	TBLE	TTIB	0	2.85426	0.00354222	0.996458	0.00229905	0.00714667	-16594.6	-14401.2	1828	Ture	2193.4	0.505979	TSHI_TTIB
TSHI_TTIB_TBLE	TTIB	TTIB	0	1.31657	0.0818151	0.918185	0.00676937	0.0118898	-12834.5	-11929.3	1739	False	905.168	0.443534	TSHI_TBLE
TSHI_TTIB_TDAL	TSHI	TTIB	0	2.76867	0.00649176	0.993508	0.00226042	0.00663571	-102.001	-93.882	12	Ture	8.11873	0.00331169	TTIB_TDAL
TSHI_TTIB_TDAL	TDAL	TTIB	0	2.7895	0.00355075	0.996449	0.00236731	0.00722909	-17127.3	-14885.8	1895	Ture	2241.55	0.52452	TSHI_TTIB
TSHI_TTIB_TDAL	TTIB	TTIB	0	1.70719	0.0211209	0.978879	0.00499957	0.0104658	-13301.1	-12045.5	1693	False	1255.58	0.460345	TSHI_TDAL
TSHI_TTIB_THSU	TSHI	THSU	0	3.98698	0.220221	0.779779	0.00276334	0.0086923	-89.6393	-87.4027	12	Ture	2.23662	0.00259926	TTIB_THSU
TSHI_TTIB_THSU	THSU	THSU	0	3.79639	0.00306263	0.996937	0.00682079	0.0265774	-23641.5	-18485.5	3519	False	5155.97	0.974506	TSHI_TTIB
TSHI_TTIB_THSU	TTIB	THSU	0	1.75852	0.133884	0.866116	0.00577946	0.0113212	-496.848	-476.154	69	Ture	20.6932	0.0166006	TSHI_THSU
TSHI_TTIB_TMIN	TSHI	TMIN	0	3.98698	0.220221	0.779779	0.00276334	0.0086923	-89.6393	-87.4027	12	Ture	2.23662	0.00259926	TTIB_TMIN
TSHI_TTIB_TMIN	TMIN	TMIN	0	3.79703	0.00306262	0.996937	0.00681964	0.0265766	-23642.4	-18485.8	3519	False	5156.6	0.974506	TSHI_TTIB
TSHI_TTIB_TMIN	TTIB	TMIN	0	1.75852	0.133884	0.866116	0.00577946	0.0113212	-496.848	-476.154	69	Ture	20.6932	0.0166006	TSHI_TMIN
TSHI_TTIB_TOBS	TSHI	TTIB	0	3.02138	0.00262966	0.99737	0.00207136	0.00658695	-112.538	-102.024	13	Ture	10.5133	0.00360162	TTIB_TOBS
TSHI_TTIB_TOBS	TOBS	TTIB	0	2.79622	0.00354244	0.996458	0.00236162	0.0072261	-17132.1	-14887.4	1895	Ture	2244.75	0.524524	TSHI_TTIB
TSHI_TTIB_TOBS	TTIB	TTIB	0	1.71747	0.020612	0.979388	0.00497167	0.0104419	-13308.9	-12046.1	1692	False	1262.83	0.460312	TSHI_TOBS
TSHI_TTIB_TORI	TSHI	TTIB	0	2.94549	0.0552422	0.944758	0.00212473	0.00637893	-109.607	-102.859	13	Ture	6.7487	0.00341163	TTIB_TORI
TSHI_TTIB_TORI	TORI	TTIB	0	2.84822	0.00354355	0.996456	0.00231675	0.00718822	-17019.5	-14773.5	1878	Ture	2246.01	0.519818	TSHI_TTIB
TSHI_TTIB_TORI	TTIB	TTIB	0	1.01123	0.120491	0.879509	0.00856811	0.0132668	-12063.4	-11348.8	1709	False	714.555	0.417522	TSHI_TORI
TSHI_TTIB_TPAPI	TSHI	TTIB	0	2.03067	0.285094	0.714906	0.0032378	0.00643646	-231.38	-231.288	29	Ture	0.0918325	0.00575896	TTIB_TPAPI
TSHI_TTIB_TPAPI	TPAPI	TTIB	0	2.85578	0.00353381	0.996466	0.00230387	0.00716097	-16558.7	-14370.2	1825	Ture	2188.45	0.505153	TSHI_TTIB
TSHI_TTIB_TPAPI	TTIB	TTIB	0	1.34645	0.0825133	0.917487	0.00669346	0.0118676	-12897.5	-11983.9	1746	False	913.587	0.444981	TSHI_TPAPI
TSHI_TTIB_TPAPP	TSHI	TPAPP	0	3.98698	0.220221	0.779779	0.00276334	0.0086923	-89.6393	-87.4027	12	Ture	2.23662	0.00259926	TTIB_TPAPP
TSHI_TTIB_TPAPP	TPAPP	TPAPP	0	3.79529	0.00306345	0.996937	0.00682279	0.0265852	-23640	-18483.5	3519	False	5156.54	0.974505	TSHI_TTIB
TSHI_TTIB_TPAPP	TTIB	TPAPP	0	1.75852	0.133884	0.866116	0.00577946	0.0113212	-496.848	-476.154	69	Ture	20.6932	0.0166006	TSHI_TPAPP
TSHI_TTIB_TPOL	TSHI	TTIB	0	2.41573	0.28946	0.71054	0.00274712	0.006068	-269.32	-267.415	33	Ture	1.90426	0.00651329	TTIB_TPOL
TSHI_TTIB_TPOL	TPOL	TTIB	0	2.85426	0.00354222	0.996458	0.00229905	0.00714667	-16594.6	-14401.2	1828	Ture	2193.4	0.505979	TSHI_TTIB
TSHI_TTIB_TPOL	TTIB	TTIB	0	1.31657	0.0818151	0.918185	0.00676937	0.0118898	-12834.5	-11929.3	1739	False	905.168	0.443534	TSHI_TPOL
TSHI_TTIB_TROB	TSHI	TROB	0	3.98698	0.220221	0.779779	0.00276334	0.0086923	-89.6393	-87.4027	12	Ture	2.23662	0.00259926	TTIB_TROB
TSHI_TTIB_TROB	TROB	TROB	0	3.79639	0.00306263	0.996937	0.00682079	0.0265774	-23641.5	-18485.5	3519	False	5155.97	0.974506	TSHI_TTIB
TSHI_TTIB_TROB	TTIB	TROB	0	1.75852	0.133884	0.866116	0.00577946	0.0113212	-496.848	-476.154	69	Ture	20.6932	0.0166006	TSHI_TROB
TSHI_TTIB_TSEL	TSHI	TSEL	0	3.98698	0.220221	0.779779	0.00276334	0.0086923	-89.6393	-87.4027	12	Ture	2.23662	0.00259926	TTIB_TSEL
TSHI_TTIB_TSEL	TSEL	TSEL	0	3.79807	0.00306258	0.996937	0.0068178	0.0265799	-23637	-18479.6	3518	False	5157.37	0.974229	TSHI_TTIB
TSHI_TTIB_TSEL	TTIB	TSEL	0	1.76038	0.132074	0.867926	0.00577337	0.0113656	-504.388	-482.554	70	Ture	21.8341	0.0168763	TSHI_TSEL
TSHI_TTIB_TSTE	TSHI	TTIB	0	1.80976	0.0582752	0.941725	0.00368917	0.0078873	-1835.69	-1700.67	222	Ture	135.022	0.058073	TTIB_TSTE
TSHI_TTIB_TSTE	TSTE	TTIB	0	3.07358	0.00286385	0.997136	0.00215807	0.00715051	-16112.5	-13847.6	1758	Ture	2264.89	0.486935	TSHI_TTIB
TSHI_TTIB_TSTE	TTIB	TTIB	0	1.49854	0.0384201	0.96158	0.00571151	0.0110272	-12430.4	-11356.6	1620	False	1073.88	0.432711	TSHI_TSTE
TSHI_TTIB_TTEN	TSHI	TTIB	0	1.84381	0.0251238	0.974876	0.00339426	0.00740817	-95.2775	-91.2392	12	Ture	4.03826	0.00324959	TTIB_TTEN
TSHI_TTIB_TTEN	TTEN	TTIB	0	2.78318	0.00355645	0.996444	0.0023714	0.00722802	-17125.3	-14886.4	1895	Ture	2238.93	0.524517	TSHI_TTIB
TSHI_TTIB_TTEN	TTIB	TTIB	0	1.701	0.021334	0.978666	0.00500711	0.0104646	-13298.5	-12045.9	1693	False	1252.58	0.460245	TSHI_TTEN
TSHI_TTIB_TWUW	TSHI	TTIB	0	1.84381	0.0251238	0.974876	0.00339426	0.00740817	-95.2775	-91.2392	12	Ture	4.03826	0.00324959	TTIB_TWUW
TSHI_TTIB_TWUW	TTIB	TTIB	0	1.70025	0.0212518	0.978748	0.00500933	0.0104684	-13305.9	-12051.8	1694	False	1254.13	0.460555	TSHI_TWUW
TSHI_TTIB_TWUW	TWUW	TTIB	0	2.79037	0.00354641	0.996454	0.00236529	0.00722617	-17121.7	-14879.5	1894	Ture	2242.28	0.524245	TSHI_TTIB
TSHI_TWUW_TBLE	TSHI	TSHI	0	2.63407	0.0112229	0.988777	0.00333491	0.00944708	-22866.8	-20060.1	2740	False	2806.65	0.752569	TWUW_TBLE
TSHI_TWUW_TBLE	TBLE	TSHI	0	0.871474	0.211142	0.788858	0.00380325	0.0054193	-1337.35	-1302.47	155	Ture	34.8821	0.0339647	TSHI_TWUW
TSHI_TWUW_TBLE	TWUW	TSHI	0	1.22727	0.0530421	0.946958	0.00359183	0.00624828	-6141.63	-5739.82	705	Ture	401.809	0.185446	TSHI_TBLE
TSHI_TWUW_THSU	TSHI	THSU	0	1.38146	0.0133955	0.986605	0.00387335	0.00739355	-477.314	-441.372	57	Ture	35.9426	0.0156212	TWUW_THSU
TSHI_TWUW_THSU	THSU	THSU	0	2.50631	0.00716637	0.992834	0.010013	0.02745	-21910	-18320.5	3531	False	3589.54	0.973804	TSHI_TWUW
TSHI_TWUW_THSU	TWUW	THSU	0	1.03281	0.0512362	0.948764	0.00682179	0.0111543	-83.2949	-81.4175	12	Ture	1.8774	0.00316255	TSHI_THSU
TSHI_TWUW_TMIN	TSHI	TMIN	0	1.38146	0.0133955	0.986605	0.00387335	0.00739355	-477.314	-441.372	57	Ture	35.9426	0.0156212	TWUW_TMIN
TSHI_TWUW_TMIN	TMIN	TMIN	0	2.50662	0.00716324	0.992837	0.0100118	0.0274491	-21910.6	-18320.7	3531	False	3589.92	0.973807	TSHI_TWUW
TSHI_TWUW_TMIN	TWUW	TMIN	0	1.03281	0.0512362	0.948764	0.00682179	0.0111543	-83.2949	-81.4175	12	Ture	1.8774	0.00316255	TSHI_TMIN
TSHI_TWUW_TOBS	TSHI	TSHI	0	4.3286	3.57013e-06	0.999996	0.00509424	0.0227924	-26172.2	-19972.9	3592	False	6199.36	0.997774	TWUW_TOBS
TSHI_TWUW_TOBS	TOBS	TSHI	0	4.54057	0.209304	0.790696	0.00371867	0.0158091	-31.141	-29.8622	5	Ture	1.27881	0.00109819	TSHI_TWUW
TSHI_TWUW_TOBS	TWUW	TSHI	0	6.16385	0.334731	0.665269	0.000500001	0.00206158	-35.6512	-30.0071	3	Ture	5.64412	0.000554391	TSHI_TOBS
TSHI_TWUW_TORI	TSHI	TSHI	0	2.45971	0.00718697	0.992813	0.00371315	0.010054	-24016.7	-21050.8	2925	False	2965.9	0.806661	TWUW_TORI
TSHI_TWUW_TORI	TORI	TSHI	0	0.490312	0.411553	0.588447	0.00520414	0.00615792	-214.368	-217.565	27	Ture	-3.19742	0.00441335	TSHI_TWUW
TSHI_TWUW_TORI	TWUW	TSHI	0	1.80003	0.0910617	0.908938	0.00403961	0.00816756	-5263.95	-4928.16	648	Ture	335.794	0.163609	TSHI_TORI
TSHI_TWUW_TPAPI	TSHI	TSHI	0	2.63465	0.011254	0.988746	0.00333418	0.00944803	-22917.2	-20103.5	2746	False	2813.74	0.754194	TWUW_TPAPI
TSHI_TWUW_TPAPI	TPAPI	TSHI	0	1.13192	0.189492	0.810508	0.00327227	0.00514058	-1322.39	-1284.7	151	Ture	37.6854	0.0339963	TSHI_TWUW
TSHI_TWUW_TPAPI	TWUW	TSHI	0	1.20235	0.0488397	0.95116	0.00360168	0.00623192	-6137.3	-5727.21	703	Ture	410.085	0.18574	TSHI_TPAPI
TSHI_TWUW_TPAPP	TSHI	TPAPP	0	1.38146	0.0133955	0.986605	0.00387335	0.00739355	-477.314	-441.372	57	Ture	35.9426	0.0156212	TWUW_TPAPP
TSHI_TWUW_TPAPP	TPAPP	TPAPP	0	2.5034	0.00719342	0.992807	0.0100246	0.0274577	-21904.6	-18318.5	3531	False	3586.07	0.973778	TSHI_TWUW
TSHI_TWUW_TPAPP	TWUW	TPAPP	0	1.03281	0.0512362	0.948764	0.00682179	0.0111543	-83.2949	-81.4175	12	Ture	1.8774	0.00316255	TSHI_TPAPP
TSHI_TWUW_TPOL	TSHI	TSHI	0	2.63407	0.0112229	0.988777	0.00333491	0.00944708	-22866.8	-20060.1	2740	False	2806.65	0.752569	TWUW_TPOL
TSHI_TWUW_TPOL	TPOL	TSHI	0	0.871474	0.211142	0.788858	0.00380325	0.0054193	-1337.35	-1302.47	155	Ture	34.8821	0.0339647	TSHI_TWUW
TSHI_TWUW_TPOL	TWUW	TSHI	0	1.22727	0.0530421	0.946958	0.00359183	0.00624828	-6141.63	-5739.82	705	Ture	401.809	0.185446	TSHI_TPOL
TSHI_TWUW_TROB	TSHI	TROB	0	1.38146	0.0133955	0.986605	0.00387335	0.00739355	-477.314	-441.372	57	Ture	35.9426	0.0156212	TWUW_TROB
TSHI_TWUW_TROB	TROB	TROB	0	2.50631	0.00716637	0.992834	0.010013	0.02745	-21910	-18320.5	3531	False	3589.54	0.973804	TSHI_TWUW
TSHI_TWUW_TROB	TWUW	TROB	0	1.03281	0.0512362	0.948764	0.00682179	0.0111543	-83.2949	-81.4175	12	Ture	1.8774	0.00316255	TSHI_TROB
TSHI_TWUW_TSEL	TSHI	TSEL	0	1.38146	0.0133955	0.986605	0.00387335	0.00739355	-477.314	-441.372	57	Ture	35.9426	0.0156212	TWUW_TSEL
TSHI_TWUW_TSEL	TSEL	TSEL	0	2.50524	0.00716674	0.992833	0.0100121	0.0274408	-21912.5	-18322.8	3531	False	3589.62	0.973804	TSHI_TWUW
TSHI_TWUW_TSEL	TWUW	TSEL	0	1.03281	0.0512362	0.948764	0.00682179	0.0111543	-83.2949	-81.4175	12	Ture	1.8774	0.00316255	TSHI_TSEL
TSHI_TWUW_TSTE	TSHI	TSHI	0	2.74926	0.00630571	0.993694	0.00314413	0.00929539	-21843.9	-18986.6	2582	False	2857.35	0.7127	TWUW_TSTE
TSHI_TWUW_TSTE	TSTE	TSHI	0	1.41475	0.117235	0.882765	0.00428239	0.00769115	-2940.72	-2786.58	361	Ture	154.144	0.0885217	TSHI_TWUW
TSHI_TWUW_TSTE	TWUW	TSHI	0	1.40423	0.033547	0.966453	0.00326651	0.00612297	-5801.03	-5375.27	657	Ture	425.76	0.176378	TSHI_TSTE
TSHI_TWUW_TTEN	TSHI	TSHI	0	4.57324	3.15042e-06	0.999997	0.00518173	0.0244513	-26007	-19473.6	3593	False	6533.37	0.998052	TWUW_TTEN
TSHI_TWUW_TTEN	TTEN	TSHI	0	9.23628	0.738141	0.261859	0.00478152	0.0158106	-24.8165	-23.7903	4	Ture	1.02618	0.000290954	TSHI_TWUW
TSHI_TWUW_TTEN	TWUW	TSHI	0	7.59793	8.21347e-11	1	0.00173007	0.0118423	-24.8071	-19.5179	3	Ture	5.28924	0.000833333	TSHI_TTEN
TSTE_TBLE_THSU	TBLE	THSU	0	4.97758	0.385063	0.614937	0.00282995	0.0098245	-27.703	-27.5967	4	Ture	0.106329	0.000683264	TSTE_THSU
TSTE_TBLE_THSU	THSU	THSU	0	4.30676	0.00339501	0.996605	0.00926935	0.0404767	-21565.3	-15780.9	3577	False	5784.41	0.990238	TSTE_TBLE
TSTE_TBLE_THSU	TSTE	THSU	0	1.26251	0.150316	0.849684	0.00725326	0.0121215	-127.834	-126.741	19	Ture	1.09342	0.00448445	TBLE_THSU
TSTE_TBLE_TMIN	TBLE	TMIN	0	4.97758	0.385063	0.614937	0.00282995	0.0098245	-27.703	-27.5967	4	Ture	0.106329	0.000683264	TSTE_TMIN
TSTE_TBLE_TMIN	TMIN	TMIN	0	4.30726	0.0033955	0.996605	0.00926828	0.0404759	-21565.9	-15781	3577	False	5784.89	0.990237	TSTE_TBLE
TSTE_TBLE_TMIN	TSTE	TMIN	0	1.26251	0.150316	0.849684	0.00725326	0.0121215	-127.834	-126.741	19	Ture	1.09342	0.00448445	TBLE_TMIN
TSTE_TBLE_TORI	TBLE	TORI	0	0.702055	0.355314	0.644686	0.00363786	0.00465209	-1816.03	-1795.29	206	Ture	20.7402	0.0368904	TSTE_TORI
TSTE_TBLE_TORI	TORI	TORI	0	1.35618	0.0857243	0.914276	0.00306336	0.00548685	-24002.1	-22617.2	2690	False	1384.95	0.683167	TSTE_TBLE
TSTE_TBLE_TORI	TSTE	TORI	0	2.33995	0.320155	0.679845	0.00426482	0.00890016	-5370.6	-5233.58	704	Ture	137.02	0.132948	TBLE_TORI
TSTE_TBLE_TPAPI	TBLE	TSTE	0	2.41204	0.543517	0.456483	0.00634098	0.0118119	-284.531	-291.962	43	Ture	-7.43157	0.00545243	TSTE_TPAPI
TSTE_TBLE_TPAPI	TPAPI	TSTE	0	0.838903	0.457472	0.542528	0.00645586	0.00839696	-143.889	-148.2	20	Ture	-4.31096	0.00301405	TSTE_TBLE
TSTE_TBLE_TPAPI	TSTE	TSTE	0	1.44519	0.0192884	0.980712	0.00694117	0.0134768	-26036.4	-23384	3537	False	2652.35	0.963549	TBLE_TPAPI
TSTE_TBLE_TPAPP	TBLE	TPAPP	0	1.79823	0.296815	0.703185	0.00395199	0.00781956	-20.4994	-22.0081	3	Ture	-1.5087	0.000585988	TSTE_TPAPP
TSTE_TBLE_TPAPP	TPAPP	TPAPP	0	4.30947	0.00339552	0.996604	0.00926353	0.0404686	-21574.8	-15786.7	3578	False	5788.09	0.990514	TSTE_TBLE
TSTE_TBLE_TPAPP	TSTE	TPAPP	0	1.26251	0.150316	0.849684	0.00725326	0.0121215	-127.834	-126.741	19	Ture	1.09342	0.00448445	TBLE_TPAPP
TSTE_TBLE_TPOL	TBLE	TSTE	0	0	0	0	0	0	0	0	0	Ture	0	0	TSTE_TPOL
TSTE_TBLE_TPOL	TPOL	TSTE	0	0	0	0	0	0	0	0	0	Ture	0	0	TSTE_TBLE
TSTE_TBLE_TPOL	TSTE	TSTE	0	3.33682	1.5595e-05	0.999984	0.00934338	0.0337549	-22414.1	-17189.9	3600	False	5224.14	0.999984	TBLE_TPOL
TSTE_TBLE_TROB	TBLE	TROB	0	4.97758	0.385063	0.614937	0.00282995	0.0098245	-27.703	-27.5967	4	Ture	0.106329	0.000683264	TSTE_TROB
TSTE_TBLE_TROB	TROB	TROB	0	4.30676	0.00339501	0.996605	0.00926935	0.0404767	-21565.3	-15780.9	3577	False	5784.41	0.990238	TSTE_TBLE
TSTE_TBLE_TROB	TSTE	TROB	0	1.26251	0.150316	0.849684	0.00725326	0.0121215	-127.834	-126.741	19	Ture	1.09342	0.00448445	TBLE_TROB
TSTE_TBLE_TSEL	TBLE	TSEL	0	7.67514	0.748134	0.251866	0.00587104	0.0171299	-23.0935	-23.1491	4	Ture	-0.055653	0.000279851	TSTE_TSEL
TSTE_TBLE_TSEL	TSEL	TSEL	0	4.30726	0.0033955	0.996605	0.00926828	0.0404759	-21565.9	-15781	3577	False	5784.89	0.990237	TSTE_TBLE
TSTE_TBLE_TSEL	TSTE	TSEL	0	1.26251	0.150316	0.849684	0.00725326	0.0121215	-127.834	-126.741	19	Ture	1.09342	0.00448445	TBLE_TSEL
TSTE_THSU_TPAPP	THSU	TSTE	0	2.7553	5.15854e-08	1	0.00248853	0.00893527	-16.0377	-14.1778	2	Ture	1.85986	0.000555556	TSTE_TPAPP
TSTE_THSU_TPAPP	TPAPP	TSTE	0	0	0	0	0	0	0	0	1	Ture	0	0	TSTE_THSU
TSTE_THSU_TPAPP	TSTE	TSTE	0	4.71885	1.63542e-08	1	0.0103592	0.0508205	-21008.2	-14232	3597	False	6776.18	0.999167	THSU_TPAPP
TSTE_TMIN_THSU	THSU	TSTE	0	1.63635	8.61658e-05	0.999914	0.000626839	0.00148539	-22.4254	-21.3552	2	Ture	1.07021	0.000555508	TSTE_TMIN
TSTE_TMIN_THSU	TMIN	TSTE	0	0	0	0	0	0	0	0	0	Ture	0	0	TSTE_THSU
TSTE_TMIN_THSU	TSTE	TSTE	0	5.23709	1.71238e-10	1	0.0113792	0.0613542	-20229	-12880.5	3598	False	7348.49	0.999444	TMIN_THSU
TSTE_TMIN_TPAPP	TMIN	TSTE	0	3.12927	9.59444e-10	1	0.00186335	0.00744988	-16.9854	-14.9051	2	Ture	2.08032	0.000555556	TSTE_TPAPP
TSTE_TMIN_TPAPP	TPAPP	TSTE	0	0	0	0	0	0	0	0	1	Ture	0	0	TSTE_TMIN
TSTE_TMIN_TPAPP	TSTE	TSTE	0	4.71685	1.63497e-08	1	0.01036	0.0508184	-21008.1	-14232.3	3597	False	6775.8	0.999167	TMIN_TPAPP
TSTE_TMIN_TROB	TMIN	TSTE	0	0	0	0	0	0	0	0	0	Ture	0	0	TSTE_TROB
TSTE_TMIN_TROB	TROB	TSTE	0	1.63635	8.61658e-05	0.999914	0.000626839	0.00148539	-22.4254	-21.3552	2	Ture	1.07021	0.000555508	TSTE_TMIN
TSTE_TMIN_TROB	TSTE	TSTE	0	5.2309	1.78529e-10	1	0.0114074	0.0614255	-20212.5	-12872.1	3598	False	7340.31	0.999444	TMIN_TROB
TSTE_TMIN_TSEL	TMIN	TSTE	0	0	0	0	0	0	0	0	1	Ture	0	0	TSTE_TSEL
TSTE_TMIN_TSEL	TSEL	TSTE	0	0	0	0	0	0	0	0	0	Ture	0	0	TSTE_TMIN
TSTE_TMIN_TSEL	TSTE	TSTE	0	5.50167	7.47792e-06	0.999993	0.0117561	0.0664891	-19934.3	-12305.6	3599	False	7628.78	0.999715	TMIN_TSEL
TSTE_TORI_THSU	THSU	THSU	0	4.37594	0.00430244	0.995698	0.00828051	0.0366499	-22298.1	-16473	3573	False	5825.13	0.98823	TSTE_TORI
TSTE_TORI_THSU	TORI	THSU	0	10.7788	0.666694	0.333306	0.000500005	0.00179789	-37.0874	-30.8282	3	Ture	6.25919	0.000277755	TSTE_THSU
TSTE_TORI_THSU	TSTE	THSU	0	3.18015	0.373673	0.626327	0.00433996	0.0107143	-165.964	-166.559	24	Ture	-0.594384	0.00417551	TORI_THSU
TSTE_TORI_TMIN	TMIN	TMIN	0	4.37651	0.00430308	0.995697	0.00827944	0.036649	-22298.8	-16473.1	3573	False	5825.67	0.988229	TSTE_TORI
TSTE_TORI_TMIN	TORI	TMIN	0	10.7788	0.666694	0.333306	0.000500005	0.00179789	-37.0874	-30.8282	3	Ture	6.25919	0.000277755	TSTE_TMIN
TSTE_TORI_TMIN	TSTE	TMIN	0	3.18015	0.373673	0.626327	0.00433996	0.0107143	-165.964	-166.559	24	Ture	-0.594384	0.00417551	TORI_TMIN
TSTE_TORI_TPAPP	TORI	TPAPP	0	10.7788	0.666694	0.333306	0.000500005	0.00179789	-37.0874	-30.8282	3	Ture	6.25919	0.000277755	TSTE_TPAPP
TSTE_TORI_TPAPP	TPAPP	TPAPP	0	4.37891	0.0042972	0.995703	0.00827551	0.0366576	-22301.7	-16471.5	3573	False	5830.28	0.988235	TSTE_TORI
TSTE_TORI_TPAPP	TSTE	TPAPP	0	3.18015	0.373673	0.626327	0.00433996	0.0107143	-165.964	-166.559	24	Ture	-0.594384	0.00417551	TORI_TPAPP
TSTE_TORI_TROB	TORI	TROB	0	10.7788	0.666694	0.333306	0.000500005	0.00179789	-37.0874	-30.8282	3	Ture	6.25919	0.000277755	TSTE_TROB
TSTE_TORI_TROB	TROB	TROB	0	4.37594	0.00430244	0.995698	0.00828051	0.0366499	-22298.1	-16473	3573	False	5825.13	0.98823	TSTE_TORI
TSTE_TORI_TROB	TSTE	TROB	0	3.18015	0.373673	0.626327	0.00433996	0.0107143	-165.964	-166.559	24	Ture	-0.594384	0.00417551	TORI_TROB
TSTE_TORI_TSEL	TORI	TSEL	0	10.6981	0.747244	0.252756	0.00134884	0.00495592	-34.8493	-33.0711	4	Ture	1.77824	0.00028084	TSTE_TSEL
TSTE_TORI_TSEL	TSEL	TSEL	0	4.37866	0.00429713	0.995703	0.00827537	0.0366552	-22295.7	-16467.3	3572	False	5828.39	0.987959	TSTE_TORI
TSTE_TORI_TSEL	TSTE	TSEL	0	3.18015	0.373673	0.626327	0.00433996	0.0107143	-165.964	-166.559	24	Ture	-0.594384	0.00417551	TORI_TSEL
TSTE_TPAPI_THSU	THSU	THSU	0	4.31032	0.00321785	0.996782	0.00926929	0.0405723	-21573.8	-15764	3577	False	5809.8	0.990414	TSTE_TPAPI
TSTE_TPAPI_THSU	TPAPI	THSU	0	8.44101	0.252466	0.747534	0.00166879	0.0103181	-30.4046	-27.2046	4	Ture	3.19998	0.000830593	TSTE_THSU
TSTE_TPAPI_THSU	TSTE	THSU	0	1.41705	0.114937	0.885063	0.00646222	0.0115978	-130.791	-128.419	19	Ture	2.37199	0.00467117	TPAPI_THSU
TSTE_TPAPI_TMIN	TMIN	TMIN	0	4.31082	0.0032183	0.996782	0.00926822	0.0405715	-21574.4	-15764.2	3577	False	5810.28	0.990413	TSTE_TPAPI
TSTE_TPAPI_TMIN	TPAPI	TMIN	0	8.44101	0.252466	0.747534	0.00166879	0.0103181	-30.4046	-27.2046	4	Ture	3.19998	0.000830593	TSTE_TMIN
TSTE_TPAPI_TMIN	TSTE	TMIN	0	1.41705	0.114937	0.885063	0.00646222	0.0115978	-130.791	-128.419	19	Ture	2.37199	0.00467117	TPAPI_TMIN
TSTE_TPAPI_TORI	TORI	TORI	0	1.3355	0.0872516	0.912748	0.00310232	0.00551684	-24120.6	-22739	2708	False	1381.53	0.68659	TSTE_TPAPI
TSTE_TPAPI_TORI	TPAPI	TORI	0	0.87165	0.280291	0.719709	0.00294255	0.00409404	-1780.59	-1749.03	195	Ture	31.5584	0.0389842	TSTE_TORI
TSTE_TPAPI_TORI	TSTE	TORI	0	2.2965	0.319125	0.680875	0.0043401	0.00898284	-5299.63	-5168.59	697	Ture	131.034	0.131825	TPAPI_TORI
TSTE_TPAPI_TPAPP	TPAPI	TPAPP	0	8.44101	0.252466	0.747534	0.00166879	0.0103181	-30.4046	-27.2046	4	Ture	3.19998	0.000830593	TSTE_TPAPP
TSTE_TPAPI_TPAPP	TPAPP	TPAPP	0	4.30568	0.00321104	0.996789	0.00927927	0.04058	-21568	-15762.7	3577	False	5805.37	0.990421	TSTE_TPAPI
TSTE_TPAPI_TPAPP	TSTE	TPAPP	0	1.41705	0.114937	0.885063	0.00646222	0.0115978	-130.791	-128.419	19	Ture	2.37199	0.00467117	TPAPI_TPAPP
TSTE_TPAPI_TROB	TPAPI	TROB	0	8.44101	0.252466	0.747534	0.00166879	0.0103181	-30.4046	-27.2046	4	Ture	3.19998	0.000830593	TSTE_TROB
TSTE_TPAPI_TROB	TROB	TROB	0	4.31032	0.00321785	0.996782	0.00926929	0.0405723	-21573.8	-15764	3577	False	5809.8	0.990414	TSTE_TPAPI
TSTE_TPAPI_TROB	TSTE	TROB	0	1.41705	0.114937	0.885063	0.00646222	0.0115978	-130.791	-128.419	19	Ture	2.37199	0.00467117	TPAPI_TROB
TSTE_TPAPI_TSEL	TPAPI	TSEL	0	8.44101	0.252466	0.747534	0.00166879	0.0103181	-30.4046	-27.2046	4	Ture	3.19998	0.000830593	TSTE_TSEL
TSTE_TPAPI_TSEL	TSEL	TSEL	0	4.30653	0.00321666	0.996783	0.00927266	0.0405633	-21572.9	-15765.6	3577	False	5807.24	0.990415	TSTE_TPAPI
TSTE_TPAPI_TSEL	TSTE	TSEL	0	1.41705	0.114937	0.885063	0.00646222	0.0115978	-130.791	-128.419	19	Ture	2.37199	0.00467117	TPAPI_TSEL
TSTE_TPOL_THSU	THSU	THSU	0	4.30676	0.00339501	0.996605	0.00926935	0.0404767	-21565.3	-15780.9	3577	False	5784.41	0.990238	TSTE_TPOL
TSTE_TPOL_THSU	TPOL	THSU	0	4.97758	0.385063	0.614937	0.00282995	0.0098245	-27.703	-27.5967	4	Ture	0.106329	0.000683264	TSTE_THSU
TSTE_TPOL_THSU	TSTE	THSU	0	1.26251	0.150316	0.849684	0.00725326	0.0121215	-127.834	-126.741	19	Ture	1.09342	0.00448445	TPOL_THSU
TSTE_TPOL_TMIN	TMIN	TMIN	0	4.30726	0.0033955	0.996605	0.00926828	0.0404759	-21565.9	-15781	3577	False	5784.89	0.990237	TSTE_TPOL
TSTE_TPOL_TMIN	TPOL	TMIN	0	4.97758	0.385063	0.614937	0.00282995	0.0098245	-27.703	-27.5967	4	Ture	0.106329	0.000683264	TSTE_TMIN
TSTE_TPOL_TMIN	TSTE	TMIN	0	1.26251	0.150316	0.849684	0.00725326	0.0121215	-127.834	-126.741	19	Ture	1.09342	0.00448445	TPOL_TMIN
TSTE_TPOL_TORI	TORI	TORI	0	1.35618	0.0857243	0.914276	0.00306336	0.00548685	-24002.1	-22617.2	2690	False	1384.95	0.683167	TSTE_TPOL
TSTE_TPOL_TORI	TPOL	TORI	0	0.702055	0.355314	0.644686	0.00363786	0.00465209	-1816.03	-1795.29	206	Ture	20.7402	0.0368904	TSTE_TORI
TSTE_TPOL_TORI	TSTE	TORI	0	2.33995	0.320155	0.679845	0.00426482	0.00890016	-5370.6	-5233.58	704	Ture	137.02	0.132948	TPOL_TORI
TSTE_TPOL_TPAPI	TPAPI	TSTE	0	0.838903	0.457472	0.542528	0.00645586	0.00839696	-143.889	-148.2	20	Ture	-4.31096	0.00301405	TSTE_TPOL
TSTE_TPOL_TPAPI	TPOL	TSTE	0	2.41204	0.543517	0.456483	0.00634098	0.0118119	-284.531	-291.962	43	Ture	-7.43157	0.00545243	TSTE_TPAPI
TSTE_TPOL_TPAPI	TSTE	TSTE	0	1.44519	0.0192884	0.980712	0.00694117	0.0134768	-26036.4	-23384	3537	False	2652.35	0.963549	TPOL_TPAPI
TSTE_TPOL_TPAPP	TPAPP	TPAPP	0	4.30947	0.00339552	0.996604	0.00926353	0.0404686	-21574.8	-15786.7	3578	False	5788.09	0.990514	TSTE_TPOL
TSTE_TPOL_TPAPP	TPOL	TPAPP	0	1.79823	0.296815	0.703185	0.00395199	0.00781956	-20.4994	-22.0081	3	Ture	-1.5087	0.000585988	TSTE_TPAPP
TSTE_TPOL_TPAPP	TSTE	TPAPP	0	1.26251	0.150316	0.849684	0.00725326	0.0121215	-127.834	-126.741	19	Ture	1.09342	0.00448445	TPOL_TPAPP
TSTE_TPOL_TROB	TPOL	TROB	0	4.97758	0.385063	0.614937	0.00282995	0.0098245	-27.703	-27.5967	4	Ture	0.106329	0.000683264	TSTE_TROB
TSTE_TPOL_TROB	TROB	TROB	0	4.30676	0.00339501	0.996605	0.00926935	0.0404767	-21565.3	-15780.9	3577	False	5784.41	0.990238	TSTE_TPOL
TSTE_TPOL_TROB	TSTE	TROB	0	1.26251	0.150316	0.849684	0.00725326	0.0121215	-127.834	-126.741	19	Ture	1.09342	0.00448445	TPOL_TROB
TSTE_TPOL_TSEL	TPOL	TSEL	0	7.67514	0.748134	0.251866	0.00587104	0.0171299	-23.0935	-23.1491	4	Ture	-0.055653	0.000279851	TSTE_TSEL
TSTE_TPOL_TSEL	TSEL	TSEL	0	4.30726	0.0033955	0.996605	0.00926828	0.0404759	-21565.9	-15781	3577	False	5784.89	0.990237	TSTE_TPOL
TSTE_TPOL_TSEL	TSTE	TSEL	0	1.26251	0.150316	0.849684	0.00725326	0.0121215	-127.834	-126.741	19	Ture	1.09342	0.00448445	TPOL_TSEL
TSTE_TROB_THSU	THSU	TSTE	0	0	0	0	0	0	0	0	0	Ture	0	0	TSTE_TROB
TSTE_TROB_THSU	TROB	TSTE	0	0	0	0	0	0	0	0	0	Ture	0	0	TSTE_THSU
TSTE_TROB_THSU	TSTE	TSTE	0	5.31789	0.000594404	0.999406	0.0115926	0.0634112	-20061.7	-12650.2	3600	False	7411.49	0.999406	TROB_THSU
TSTE_TROB_TPAPP	TPAPP	TSTE	0	0	0	0	0	0	0	0	1	Ture	0	0	TSTE_TROB
TSTE_TROB_TPAPP	TROB	TSTE	0	2.7553	5.15854e-08	1	0.00248853	0.00893527	-16.0377	-14.1778	2	Ture	1.85986	0.000555556	TSTE_TPAPP
TSTE_TROB_TPAPP	TSTE	TSTE	0	4.71007	1.66447e-08	1	0.0103785	0.0508351	-20998.1	-14230	3597	False	6768.16	0.999167	TROB_TPAPP
TSTE_TSEL_THSU	THSU	TSTE	0	29.5145	0.666667	0.333333	0.00099008	0.0107308	-27.004	-20.1092	3	Ture	6.89485	0.000277778	TSTE_TSEL
TSTE_TSEL_THSU	TSEL	TSTE	0	0	0	0	0	0	0	0	0	Ture	0	0	TSTE_THSU
TSTE_TSEL_THSU	TSTE	TSTE	0	5.21881	1.92297e-10	1	0.0114148	0.0613781	-20204.4	-12874.1	3597	False	7330.27	0.999167	TSEL_THSU
TSTE_TSEL_TPAPP	TPAPP	TSTE	0	0	0	0	0	0	0	0	1	Ture	0	0	TSTE_TSEL
TSTE_TSEL_TPAPP	TSEL	TSTE	0	3.12927	9.59444e-10	1	0.00186335	0.00744988	-16.9854	-14.9051	2	Ture	2.08032	0.000555556	TSTE_TPAPP
TSTE_TSEL_TPAPP	TSTE	TSTE	0	4.71571	1.64477e-08	1	0.0103625	0.0508202	-21006.6	-14232.1	3597	False	6774.56	0.999167	TSEL_TPAPP
TSTE_TSEL_TROB	TROB	TSTE	0	29.5145	0.666667	0.333333	0.00099008	0.0107308	-27.004	-20.1092	3	Ture	6.89485	0.000277778	TSTE_TSEL
TSTE_TSEL_TROB	TSEL	TSTE	0	0	0	0	0	0	0	0	0	Ture	0	0	TSTE_TROB
TSTE_TSEL_TROB	TSTE	TSTE	0	5.21357	1.99094e-10	1	0.0114414	0.0614478	-20188.7	-12866	3597	False	7322.77	0.999167	TSEL_TROB
TSTO_TBLE_THSU	TBLE	THSU	0	1.18957	0.0286546	0.971345	0.00592286	0.0103442	-131.732	-125.677	18	Ture	6.05482	0.00485673	TSTO_THSU
TSTO_TBLE_THSU	THSU	THSU	0	2.30275	0.00811692	0.991883	0.0110641	0.0284906	-21423.5	-18047.5	3529	False	3376.02	0.972321	TSTO_TBLE
TSTO_TBLE_THSU	TSTO	THSU	0	1.40178	0.129211	0.870789	0.00388833	0.00705235	-431.102	-415.195	53	Ture	15.907	0.01282	TBLE_THSU
TSTO_TBLE_TMIN	TBLE	TMIN	0	1.18957	0.0286546	0.971345	0.00592286	0.0103442	-131.732	-125.677	18	Ture	6.05482	0.00485673	TSTO_TMIN
TSTO_TBLE_TMIN	TMIN	TMIN	0	2.30301	0.00811313	0.991887	0.0110629	0.0284897	-21424	-18047.7	3529	False	3376.35	0.972325	TSTO_TBLE
TSTO_TBLE_TMIN	TSTO	TMIN	0	1.40178	0.129211	0.870789	0.00388833	0.00705235	-431.102	-415.195	53	Ture	15.907	0.01282	TBLE_TMIN
TSTO_TBLE_TORI	TBLE	TSTO	0	1.38392	0.101932	0.898068	0.00366673	0.00655532	-4094.99	-3876.31	482	Ture	218.68	0.120241	TSTO_TORI
TSTO_TBLE_TORI	TORI	TSTO	0	1.02275	0.284579	0.715421	0.00460953	0.00669594	-1957.57	-1917.52	240	Ture	40.0498	0.0476947	TSTO_TBLE
TSTO_TBLE_TORI	TSTO	TSTO	0	3.42875	0.0575122	0.942488	0.00388443	0.0130294	-22021.4	-19220.2	2878	False	2801.2	0.753467	TBLE_TORI
TSTO_TBLE_TPAPI	TBLE	TSTO	0	1.04093	0.296179	0.703821	0.00718897	0.0103689	-123.167	-125.592	18	Ture	-2.42457	0.00351911	TSTO_TPAPI
TSTO_TBLE_TPAPI	TPAPI	TSTO	0	1.59765	0.599111	0.400889	0.00622866	0.00924612	-116.53	-122.408	17	Ture	-5.87758	0.00189309	TSTO_TBLE
TSTO_TBLE_TPAPI	TSTO	TSTO	0	4.40785	0.000114974	0.999885	0.0058402	0.0258183	-24952.6	-18933.9	3565	False	6018.67	0.990164	TBLE_TPAPI
TSTO_TBLE_TPAPP	TBLE	TPAPP	0	1.2654	0.0245638	0.975436	0.00556793	0.010021	-125.591	-119.671	17	Ture	5.9196	0.00460623	TSTO_TPAPP
TSTO_TBLE_TPAPP	TPAPP	TPAPP	0	2.31127	0.0080955	0.991904	0.0110397	0.0284858	-21433.4	-18053.8	3530	False	3379.61	0.972617	TSTO_TBLE
TSTO_TBLE_TPAPP	TSTO	TPAPP	0	1.40178	0.129211	0.870789	0.00388833	0.00705235	-431.102	-415.195	53	Ture	15.907	0.01282	TBLE_TPAPP
TSTO_TBLE_TPOL	TBLE	TSTO	0	0	0	0	0	0	0	0	0	Ture	0	0	TSTO_TPOL
TSTO_TBLE_TPOL	TPOL	TSTO	0	0	0	0	0	0	0	0	0	Ture	0	0	TSTO_TBLE
TSTO_TBLE_TPOL	TSTO	TSTO	0	6.39547	1.28321e-11	1	0.00710815	0.0460842	-23486.3	-14948.3	3600	False	8538.06	1	TBLE_TPOL
TSTO_TBLE_TROB	TBLE	TROB	0	1.18957	0.0286546	0.971345	0.00592286	0.0103442	-131.732	-125.677	18	Ture	6.05482	0.00485673	TSTO_TROB
TSTO_TBLE_TROB	TROB	TROB	0	2.30275	0.00811692	0.991883	0.0110641	0.0284906	-21423.5	-18047.5	3529	False	3376.02	0.972321	TSTO_TBLE
TSTO_TBLE_TROB	TSTO	TROB	0	1.40178	0.129211	0.870789	0.00388833	0.00705235	-431.102	-415.195	53	Ture	15.907	0.01282	TBLE_TROB
TSTO_TBLE_TSEL	TBLE	TSEL	0	0.798008	0.0887529	0.911247	0.00824058	0.0119677	-122.932	-120.429	18	Ture	2.50297	0.00455624	TSTO_TSEL
TSTO_TBLE_TSEL	TSEL	TSEL	0	2.30301	0.00811313	0.991887	0.0110629	0.0284897	-21424	-18047.7	3529	False	3376.35	0.972325	TSTO_TBLE
TSTO_TBLE_TSEL	TSTO	TSEL	0	1.40178	0.129211	0.870789	0.00388833	0.00705235	-431.102	-415.195	53	Ture	15.907	0.01282	TBLE_TSEL
TSTO_TDAL_TBLE	TBLE	TSTO	0	0.938884	0.185509	0.814491	0.00354463	0.00523362	-1344.41	-1304.78	154	Ture	39.629	0.0348421	TSTO_TDAL
TSTO_TDAL_TBLE	TDAL	TSTO	0	1.22769	0.0530083	0.946992	0.00359059	0.00624756	-6141.93	-5739.99	705	Ture	401.94	0.185453	TSTO_TBLE
TSTO_TDAL_TBLE	TSTO	TSTO	0	2.61241	0.0113318	0.988668	0.00336256	0.00946678	-22845.9	-20056	2741	False	2789.89	0.752761	TDAL_TBLE
TSTO_TDAL_THSU	TDAL	THSU	0	1.04128	0.049657	0.950343	0.00676633	0.0111119	-83.4533	-81.5088	12	Ture	1.94442	0.00316781	TSTO_THSU
TSTO_TDAL_THSU	THSU	THSU	0	2.50807	0.00716392	0.992836	0.0100067	0.0274481	-21906.2	-18315.8	3530	False	3590.44	0.973531	TSTO_TDAL
TSTO_TDAL_THSU	TSTO	THSU	0	1.20597	0.0222593	0.977741	0.00441924	0.00781218	-474.227	-442.78	58	Ture	31.4471	0.0157525	TDAL_THSU
TSTO_TDAL_TMIN	TDAL	TMIN	0	1.04128	0.049657	0.950343	0.00676633	0.0111119	-83.4533	-81.5088	12	Ture	1.94442	0.00316781	TSTO_TMIN
TSTO_TDAL_TMIN	TMIN	TMIN	0	2.50839	0.00716079	0.992839	0.0100054	0.0274473	-21906.8	-18316	3530	False	3590.82	0.973534	TSTO_TDAL
TSTO_TDAL_TMIN	TSTO	TMIN	0	1.20597	0.0222593	0.977741	0.00441924	0.00781218	-474.227	-442.78	58	Ture	31.4471	0.0157525	TDAL_TMIN
TSTO_TDAL_TOBS	TDAL	TSTO	0	5.18256	0.337074	0.662926	0.0005	0.00189206	-33.7884	-30.5219	3	Ture	3.26646	0.000552438	TSTO_TOBS
TSTO_TDAL_TOBS	TOBS	TSTO	0	18.1847	0.25	0.75	0.000793642	0.011258	-36.294	-26.5071	4	Ture	9.78685	0.000833333	TSTO_TDAL
TSTO_TDAL_TOBS	TSTO	TSTO	0	4.27113	3.74351e-06	0.999996	0.00517006	0.0228776	-26104.3	-19951.6	3593	False	6152.65	0.998052	TDAL_TOBS
TSTO_TDAL_TORI	TDAL	TSTO	0	1.79999	0.088361	0.911639	0.00403922	0.0081829	-5265.21	-4925.73	648	Ture	339.484	0.164095	TSTO_TORI
TSTO_TDAL_TORI	TORI	TSTO	0	0.56155	0.344371	0.655629	0.00454394	0.0056046	-220.684	-222.649	27	Ture	-1.96475	0.00491722	TSTO_TDAL
TSTO_TDAL_TORI	TSTO	TSTO	0	2.46005	0.00719929	0.992801	0.00371371	0.0100558	-24015.2	-21049.7	2925	False	2965.52	0.806651	TDAL_TORI
TSTO_TDAL_TPAPI	TDAL	TSTO	0	1.20268	0.0487853	0.951215	0.00360069	0.0062312	-6137.6	-5727.37	703	Ture	410.224	0.185751	TSTO_TPAPI
TSTO_TDAL_TPAPI	TPAPI	TSTO	0	1.16747	0.180234	0.819766	0.00316327	0.00505051	-1311.84	-1272.9	149	Ture	38.9357	0.0339292	TSTO_TDAL
TSTO_TDAL_TPAPI	TSTO	TSTO	0	2.62103	0.0113036	0.988696	0.00335148	0.00945895	-22915.5	-20111.8	2748	False	2803.72	0.754705	TDAL_TPAPI
TSTO_TDAL_TPAPP	TDAL	TPAPP	0	1.04128	0.049657	0.950343	0.00676633	0.0111119	-83.4533	-81.5088	12	Ture	1.94442	0.00316781	TSTO_TPAPP
TSTO_TDAL_TPAPP	TPAPP	TPAPP	0	2.50478	0.00718996	0.99281	0.0100191	0.0274559	-21900.8	-18313.8	3530	False	3587	0.973505	TSTO_TDAL
TSTO_TDAL_TPAPP	TSTO	TPAPP	0	1.20597	0.0222593	0.977741	0.00441924	0.00781218	-474.227	-442.78	58	Ture	31.4471	0.0157525	TDAL_TPAPP
TSTO_TDAL_TPOL	TDAL	TSTO	0	1.22769	0.0530083	0.946992	0.00359059	0.00624756	-6141.93	-5739.99	705	Ture	401.94	0.185453	TSTO_TPOL
TSTO_TDAL_TPOL	TPOL	TSTO	0	0.938884	0.185509	0.814491	0.00354463	0.00523362	-1344.41	-1304.78	154	Ture	39.629	0.0348421	TSTO_TDAL
TSTO_TDAL_TPOL	TSTO	TSTO	0	2.61241	0.0113318	0.988668	0.00336256	0.00946678	-22845.9	-20056	2741	False	2789.89	0.752761	TDAL_TPOL
TSTO_TDAL_TROB	TDAL	TROB	0	1.04128	0.049657	0.950343	0.00676633	0.0111119	-83.4533	-81.5088	12	Ture	1.94442	0.00316781	TSTO_TROB
TSTO_TDAL_TROB	TROB	TROB	0	2.50807	0.00716392	0.992836	0.0100067	0.0274481	-21906.2	-18315.8	3530	False	3590.44	0.973531	TSTO_TDAL
TSTO_TDAL_TROB	TSTO	TROB	0	1.20597	0.0222593	0.977741	0.00441924	0.00781218	-474.227	-442.78	58	Ture	31.4471	0.0157525	TDAL_TROB
TSTO_TDAL_TSEL	TDAL	TSEL	0	1.04128	0.049657	0.950343	0.00676633	0.0111119	-83.4533	-81.5088	12	Ture	1.94442	0.00316781	TSTO_TSEL
TSTO_TDAL_TSEL	TSEL	TSEL	0	2.51298	0.00780153	0.992198	0.00999313	0.027439	-21897.2	-18318.1	3530	False	3579.1	0.972906	TSTO_TDAL
TSTO_TDAL_TSEL	TSTO	TSEL	0	1.20597	0.0222593	0.977741	0.00441924	0.00781218	-474.227	-442.78	58	Ture	31.4471	0.0157525	TDAL_TSEL
TSTO_TDAL_TSTE	TDAL	TSTO	0	1.40469	0.0334983	0.966502	0.00326543	0.00612219	-5801.36	-5375.44	657	Ture	425.923	0.176387	TSTO_TSTE
TSTO_TDAL_TSTE	TSTE	TSTO	0	1.4538	0.121461	0.878539	0.00417876	0.00764668	-2939.38	-2783.02	360	Ture	156.355	0.0878539	TSTO_TDAL
TSTO_TDAL_TSTE	TSTO	TSTO	0	2.74952	0.00631214	0.993688	0.00314384	0.00929405	-21852.3	-18994.7	2583	False	2857.68	0.712971	TDAL_TSTE
TSTO_TDAL_TTEN	TDAL	TSTO	0	7.59793	8.21347e-11	1	0.00173007	0.0118423	-24.8071	-19.5179	3	Ture	5.28924	0.000833333	TSTO_TTEN
TSTO_TDAL_TTEN	TTEN	TSTO	0	58.4458	0.666667	0.333333	0.000500015	0.00991245	-35.0499	-20.5852	3	Ture	14.4647	0.000277778	TSTO_TDAL
TSTO_TDAL_TTEN	TSTO	TSTO	0	4.54167	3.91608e-06	0.999996	0.00520358	0.024375	-25992.7	-19501.5	3594	False	6491.25	0.998329	TDAL_TTEN
TSTO_TDAL_TWUW	TDAL	TSTO	0	0	0	0	0	0	0	0	1	Ture	0	0	TSTO_TWUW
TSTO_TDAL_TWUW	TWUW	TSTO	0	0	0	0	0	0	0	0	1	Ture	0	0	TSTO_TDAL
TSTO_TDAL_TWUW	TSTO	TSTO	0	4.92907	7.12446e-07	0.999999	0.00554135	0.0281115	-25464.9	-18496.9	3598	False	6968.07	0.999444	TDAL_TWUW
TSTO_THSU_TPAPP	THSU	TSTO	0	2.7553	5.15854e-08	1	0.00248853	0.00893527	-16.0377	-14.1778	2	Ture	1.85986	0.000555556	TSTO_TPAPP
TSTO_THSU_TPAPP	TPAPP	TSTO	0	0	0	0	0	0	0	0	1	Ture	0	0	TSTO_THSU
TSTO_THSU_TPAPP	TSTO	TSTO	0	4.71949	1.62806e-08	1	0.0103578	0.0508196	-21008.9	-14232.1	3597	False	6776.79	0.999167	THSU_TPAPP
TSTO_TMIN_THSU	THSU	TSTO	0	1.63635	8.61658e-05	0.999914	0.000626839	0.00148539	-22.4254	-21.3552	2	Ture	1.07021	0.000555508	TSTO_TMIN
TSTO_TMIN_THSU	TMIN	TSTO	0	0	0	0	0	0	0	0	0	Ture	0	0	TSTO_THSU
TSTO_TMIN_THSU	TSTO	TSTO	0	5.23315	1.70205e-10	1	0.0113836	0.0613532	-20227.1	-12880.6	3598	False	7346.44	0.999444	TMIN_THSU
TSTO_TMIN_TPAPP	TMIN	TSTO	0	3.12927	9.59444e-10	1	0.00186335	0.00744988	-16.9854	-14.9051	2	Ture	2.08032	0.000555556	TSTO_TPAPP
TSTO_TMIN_TPAPP	TPAPP	TSTO	0	0	0	0	0	0	0	0	1	Ture	0	0	TSTO_TMIN
TSTO_TMIN_TPAPP	TSTO	TSTO	0	4.71749	1.62785e-08	1	0.0103586	0.0508174	-21008.9	-14232.4	3597	False	6776.41	0.999167	TMIN_TPAPP
TSTO_TMIN_TROB	TMIN	TSTO	0	0	0	0	0	0	0	0	0	Ture	0	0	TSTO_TROB
TSTO_TMIN_TROB	TROB	TSTO	0	1.63635	8.61658e-05	0.999914	0.000626839	0.00148539	-22.4254	-21.3552	2	Ture	1.07021	0.000555508	TSTO_TMIN
TSTO_TMIN_TROB	TSTO	TSTO	0	5.22963	1.79199e-10	1	0.0114102	0.0614246	-20211	-12872.3	3598	False	7338.71	0.999444	TMIN_TROB
TSTO_TMIN_TSEL	TMIN	TSTO	0	0	0	0	0	0	0	0	1	Ture	0	0	TSTO_TSEL
TSTO_TMIN_TSEL	TSEL	TSTO	0	0	0	0	0	0	0	0	0	Ture	0	0	TSTO_TMIN
TSTO_TMIN_TSEL	TSTO	TSTO	0	5.50246	7.50633e-06	0.999992	0.0117567	0.0664882	-19933.9	-12305.7	3599	False	7628.22	0.999715	TMIN_TSEL
TSTO_TOBS_TBLE	TBLE	TSTO	0	1.01709	0.167472	0.832528	0.00330773	0.00503026	-1362.97	-1316.99	154	Ture	45.9816	0.0356137	TSTO_TOBS
TSTO_TOBS_TBLE	TOBS	TSTO	0	1.22708	0.0530202	0.94698	0.003594	0.0062501	-6150.21	-5747.56	706	Ture	402.643	0.185713	TSTO_TBLE
TSTO_TOBS_TBLE	TSTO	TSTO	0	2.60728	0.0113012	0.988699	0.00336918	0.00947337	-22831.1	-20044.9	2740	False	2786.25	0.75251	TOBS_TBLE
TSTO_TOBS_THSU	THSU	THSU	0	2.51041	0.0071528	0.992847	0.00999666	0.0274353	-21911	-18319	3530	False	3591.95	0.973542	TSTO_TOBS
TSTO_TOBS_THSU	TOBS	THSU	0	1.14897	0.0345821	0.965418	0.00613213	0.0106391	-85.2971	-82.5524	12	Ture	2.74472	0.00321806	TSTO_THSU
TSTO_TOBS_THSU	TSTO	THSU	0	1.20597	0.0222593	0.977741	0.00441924	0.00781218	-474.227	-442.78	58	Ture	31.4471	0.0157525	TOBS_THSU
TSTO_TOBS_TMIN	TMIN	TMIN	0	2.51073	0.00714968	0.99285	0.0099954	0.0274345	-21911.6	-18319.3	3530	False	3592.32	0.973545	TSTO_TOBS
TSTO_TOBS_TMIN	TOBS	TMIN	0	1.14897	0.0345821	0.965418	0.00613213	0.0106391	-85.2971	-82.5524	12	Ture	2.74472	0.00321806	TSTO_TMIN
TSTO_TOBS_TMIN	TSTO	TMIN	0	1.20597	0.0222593	0.977741	0.00441924	0.00781218	-474.227	-442.78	58	Ture	31.4471	0.0157525	TOBS_TMIN
TSTO_TOBS_TORI	TOBS	TSTO	0	1.78708	0.088227	0.911773	0.00406019	0.00818267	-5270.68	-4933.37	649	Ture	337.306	0.164372	TSTO_TORI
TSTO_TOBS_TORI	TORI	TSTO	0	0.806845	0.221566	0.778434	0.00326356	0.00461566	-225.525	-224.413	26	Ture	1.11127	0.00562202	TSTO_TOBS
TSTO_TOBS_TORI	TSTO	TSTO	0	2.47202	0.00723197	0.992768	0.00370021	0.0100495	-24024.8	-21053.4	2925	False	2971.41	0.806624	TOBS_TORI
TSTO_TOBS_TPAPI	TOBS	TSTO	0	1.20087	0.0494075	0.950593	0.00361243	0.0062454	-6150.28	-5740.48	705	Ture	409.805	0.186158	TSTO_TPAPI
TSTO_TOBS_TPAPI	TPAPI	TSTO	0	1.23854	0.162179	0.837821	0.00299056	0.00493718	-1322.99	-1279.66	149	Ture	43.3242	0.0346765	TSTO_TOBS
TSTO_TOBS_TPAPI	TSTO	TSTO	0	2.62131	0.0112359	0.988764	0.00335114	0.00946215	-22900	-20095.3	2746	False	2804.65	0.754207	TOBS_TPAPI
TSTO_TOBS_TPAPP	TOBS	TPAPP	0	1.14897	0.0345821	0.965418	0.00613213	0.0106391	-85.2971	-82.5524	12	Ture	2.74472	0.00321806	TSTO_TPAPP
TSTO_TOBS_TPAPP	TPAPP	TPAPP	0	2.5101	0.00715594	0.992844	0.00999862	0.0274431	-21909.7	-18317.1	3530	False	3592.65	0.973539	TSTO_TOBS
TSTO_TOBS_TPAPP	TSTO	TPAPP	0	1.20597	0.0222593	0.977741	0.00441924	0.00781218	-474.227	-442.78	58	Ture	31.4471	0.0157525	TOBS_TPAPP
TSTO_TOBS_TPOL	TOBS	TSTO	0	1.22708	0.0530202	0.94698	0.003594	0.0062501	-6150.21	-5747.56	706	Ture	402.643	0.185713	TSTO_TPOL
TSTO_TOBS_TPOL	TPOL	TSTO	0	1.01709	0.167472	0.832528	0.00330773	0.00503026	-1362.97	-1316.99	154	Ture	45.9816	0.0356137	TSTO_TOBS
TSTO_TOBS_TPOL	TSTO	TSTO	0	2.60728	0.0113012	0.988699	0.00336918	0.00947337	-22831.1	-20044.9	2740	False	2786.25	0.75251	TOBS_TPOL
TSTO_TOBS_TROB	TOBS	TROB	0	1.14897	0.0345821	0.965418	0.00613213	0.0106391	-85.2971	-82.5524	12	Ture	2.74472	0.00321806	TSTO_TROB
TSTO_TOBS_TROB	TROB	TROB	0	2.51041	0.0071528	0.992847	0.00999666	0.0274353	-21911	-18319	3530	False	3591.95	0.973542	TSTO_TOBS
TSTO_TOBS_TROB	TSTO	TROB	0	1.20597	0.0222593	0.977741	0.00441924	0.00781218	-474.227	-442.78	58	Ture	31.4471	0.0157525	TOBS_TROB
TSTO_TOBS_TSEL	TOBS	TSEL	0	1.09746	0.0350983	0.964902	0.00641998	0.0109307	-91.994	-88.8558	13	Ture	3.13828	0.00348437	TSTO_TSEL
TSTO_TOBS_TSEL	TSEL	TSEL	0	2.51126	0.00714182	0.992858	0.00999398	0.0274381	-21905.8	-18313.2	3529	False	3592.6	0.973277	TSTO_TOBS
TSTO_TOBS_TSEL	TSTO	TSEL	0	1.20597	0.0222593	0.977741	0.00441924	0.00781218	-474.227	-442.78	58	Ture	31.4471	0.0157525	TOBS_TSEL
TSTO_TOBS_TSTE	TOBS	TSTO	0	1.40407	0.0339616	0.966038	0.00327538	0.00613771	-5813.85	-5388.48	659	Ture	425.37	0.176839	TSTO_TSTE
TSTO_TOBS_TSTE	TSTE	TSTO	0	1.49395	0.121485	0.878515	0.00416622	0.00759978	-2945.63	-2787.45	360	Ture	158.177	0.0878515	TSTO_TOBS
TSTO_TOBS_TSTE	TSTO	TSTO	0	2.75188	0.00627842	0.993722	0.00314257	0.00929734	-21836.5	-18978.1	2581	False	2858.39	0.712443	TOBS_TSTE
TSTO_TORI_THSU	THSU	THSU	0	2.0618	0.0106838	0.989316	0.0120646	0.0288728	-21137.1	-17978.9	3534	False	3158.24	0.971179	TSTO_TORI
TSTO_TORI_THSU	TORI	THSU	0	2.8747	0.000764763	0.999235	0.00325595	0.00976972	-101.541	-91.7752	13	Ture	9.76609	0.00360835	TSTO_THSU
TSTO_TORI_THSU	TSTO	THSU	0	1.65011	0.00348171	0.996518	0.00330316	0.00708157	-455.418	-414.757	53	Ture	40.6605	0.014671	TORI_THSU
TSTO_TORI_TMIN	TMIN	TMIN	0	2.06198	0.0106789	0.989321	0.0120636	0.028872	-21137.6	-17979.1	3534	False	3158.54	0.971184	TSTO_TORI
TSTO_TORI_TMIN	TORI	TMIN	0	2.8747	0.000764763	0.999235	0.00325595	0.00976972	-101.541	-91.7752	13	Ture	9.76609	0.00360835	TSTO_TMIN
TSTO_TORI_TMIN	TSTO	TMIN	0	1.65011	0.00348171	0.996518	0.00330316	0.00708157	-455.418	-414.757	53	Ture	40.6605	0.014671	TORI_TMIN
TSTO_TORI_TPAPP	TORI	TPAPP	0	2.8747	0.000764763	0.999235	0.00325595	0.00976972	-101.541	-91.7752	13	Ture	9.76609	0.00360835	TSTO_TPAPP
TSTO_TORI_TPAPP	TPAPP	TPAPP	0	2.06376	0.010669	0.989331	0.012058	0.0288806	-21135.9	-17977	3534	False	3158.98	0.971193	TSTO_TORI
TSTO_TORI_TPAPP	TSTO	TPAPP	0	1.65011	0.00348171	0.996518	0.00330316	0.00708157	-455.418	-414.757	53	Ture	40.6605	0.014671	TORI_TPAPP
TSTO_TORI_TROB	TORI	TROB	0	2.8747	0.000764763	0.999235	0.00325595	0.00976972	-101.541	-91.7752	13	Ture	9.76609	0.00360835	TSTO_TROB
TSTO_TORI_TROB	TROB	TROB	0	2.0618	0.0106838	0.989316	0.0120646	0.0288728	-21137.1	-17978.9	3534	False	3158.24	0.971179	TSTO_TORI
TSTO_TORI_TROB	TSTO	TROB	0	1.65011	0.00348171	0.996518	0.00330316	0.00708157	-455.418	-414.757	53	Ture	40.6605	0.014671	TORI_TROB
TSTO_TORI_TSEL	TORI	TSEL	0	2.67026	0.00109677	0.998903	0.00350523	0.0101026	-108.428	-98.0199	14	Ture	10.4078	0.00388462	TSTO_TSEL
TSTO_TORI_TSEL	TSEL	TSEL	0	2.0635	0.0106585	0.989341	0.0120595	0.028876	-21131.7	-17973	3533	False	3158.67	0.970929	TSTO_TORI
TSTO_TORI_TSEL	TSTO	TSEL	0	1.65011	0.00348171	0.996518	0.00330316	0.00708157	-455.418	-414.757	53	Ture	40.6605	0.014671	TORI_TSEL
TSTO_TPAPI_THSU	THSU	THSU	0	2.30936	0.00802482	0.991975	0.0110489	0.0285023	-21425.8	-18044.6	3529	False	3381.26	0.972411	TSTO_TPAPI
TSTO_TPAPI_THSU	TPAPI	THSU	0	0.928431	0.0507995	0.9492	0.00708297	0.0110068	-127.826	-123.442	18	Ture	4.38322	0.004746	TSTO_THSU
TSTO_TPAPI_THSU	TSTO	THSU	0	1.40178	0.129211	0.870789	0.00388833	0.00705235	-431.102	-415.195	53	Ture	15.907	0.01282	TPAPI_THSU
TSTO_TPAPI_TMIN	TMIN	TMIN	0	2.30963	0.00802103	0.991979	0.0110476	0.0285014	-21426.4	-18044.8	3529	False	3381.59	0.972415	TSTO_TPAPI
TSTO_TPAPI_TMIN	TPAPI	TMIN	0	0.928431	0.0507995	0.9492	0.00708297	0.0110068	-127.826	-123.442	18	Ture	4.38322	0.004746	TSTO_TMIN
TSTO_TPAPI_TMIN	TSTO	TMIN	0	1.40178	0.129211	0.870789	0.00388833	0.00705235	-431.102	-415.195	53	Ture	15.907	0.01282	TPAPI_TMIN
TSTO_TPAPI_TORI	TORI	TSTO	0	0.996912	0.281565	0.718435	0.00469761	0.00677535	-1928.89	-1887.91	237	Ture	40.9838	0.047297	TSTO_TPAPI
TSTO_TPAPI_TORI	TPAPI	TSTO	0	1.31905	0.111499	0.888501	0.00380262	0.0066151	-3997.99	-3795.25	473	Ture	202.74	0.116739	TSTO_TORI
TSTO_TPAPI_TORI	TSTO	TSTO	0	3.42737	0.0572883	0.942712	0.00388248	0.0130184	-22119.8	-19305.3	2890	False	2814.53	0.756788	TPAPI_TORI
TSTO_TPAPI_TPAPP	TPAPI	TPAPP	0	0.928431	0.0507995	0.9492	0.00708297	0.0110068	-127.826	-123.442	18	Ture	4.38322	0.004746	TSTO_TPAPP
TSTO_TPAPI_TPAPP	TPAPP	TPAPP	0	2.30712	0.00803723	0.991963	0.0110596	0.0285101	-21420.9	-18042.7	3529	False	3378.24	0.972399	TSTO_TPAPI
TSTO_TPAPI_TPAPP	TSTO	TPAPP	0	1.40178	0.129211	0.870789	0.00388833	0.00705235	-431.102	-415.195	53	Ture	15.907	0.01282	TPAPI_TPAPP
TSTO_TPAPI_TROB	TPAPI	TROB	0	0.928431	0.0507995	0.9492	0.00708297	0.0110068	-127.826	-123.442	18	Ture	4.38322	0.004746	TSTO_TROB
TSTO_TPAPI_TROB	TROB	TROB	0	2.30936	0.00802482	0.991975	0.0110489	0.0285023	-21425.8	-18044.6	3529	False	3381.26	0.972411	TSTO_TPAPI
TSTO_TPAPI_TROB	TSTO	TROB	0	1.40178	0.129211	0.870789	0.00388833	0.00705235	-431.102	-415.195	53	Ture	15.907	0.01282	TPAPI_TROB
TSTO_TPAPI_TSEL	TPAPI	TSEL	0	0.928431	0.0507995	0.9492	0.00708297	0.0110068	-127.826	-123.442	18	Ture	4.38322	0.004746	TSTO_TSEL
TSTO_TPAPI_TSEL	TSEL	TSEL	0	2.31146	0.00867246	0.991328	0.0110411	0.0284932	-21416.9	-18046.8	3529	False	3370.07	0.971776	TSTO_TPAPI
TSTO_TPAPI_TSEL	TSTO	TSEL	0	1.40178	0.129211	0.870789	0.00388833	0.00705235	-431.102	-415.195	53	Ture	15.907	0.01282	TPAPI_TSEL
TSTO_TPOL_THSU	THSU	THSU	0	2.30275	0.00811692	0.991883	0.0110641	0.0284906	-21423.5	-18047.5	3529	False	3376.02	0.972321	TSTO_TPOL
TSTO_TPOL_THSU	TPOL	THSU	0	1.18957	0.0286546	0.971345	0.00592286	0.0103442	-131.732	-125.677	18	Ture	6.05482	0.00485673	TSTO_THSU
TSTO_TPOL_THSU	TSTO	THSU	0	1.40178	0.129211	0.870789	0.00388833	0.00705235	-431.102	-415.195	53	Ture	15.907	0.01282	TPOL_THSU
TSTO_TPOL_TMIN	TMIN	TMIN	0	2.30301	0.00811313	0.991887	0.0110629	0.0284897	-21424	-18047.7	3529	False	3376.35	0.972325	TSTO_TPOL
TSTO_TPOL_TMIN	TPOL	TMIN	0	1.18957	0.0286546	0.971345	0.00592286	0.0103442	-131.732	-125.677	18	Ture	6.05482	0.00485673	TSTO_TMIN
TSTO_TPOL_TMIN	TSTO	TMIN	0	1.40178	0.129211	0.870789	0.00388833	0.00705235	-431.102	-415.195	53	Ture	15.907	0.01282	TPOL_TMIN
TSTO_TPOL_TORI	TORI	TSTO	0	1.02275	0.284579	0.715421	0.00460953	0.00669594	-1957.57	-1917.52	240	Ture	40.0498	0.0476947	TSTO_TPOL
TSTO_TPOL_TORI	TPOL	TSTO	0	1.38392	0.101932	0.898068	0.00366673	0.00655532	-4094.99	-3876.31	482	Ture	218.68	0.120241	TSTO_TORI
TSTO_TPOL_TORI	TSTO	TSTO	0	3.42875	0.0575122	0.942488	0.00388443	0.0130294	-22021.4	-19220.2	2878	False	2801.2	0.753467	TPOL_TORI
TSTO_TPOL_TPAPI	TPAPI	TSTO	0	1.59765	0.599111	0.400889	0.00622866	0.00924612	-116.53	-122.408	17	Ture	-5.87758	0.00189309	TSTO_TPOL
TSTO_TPOL_TPAPI	TPOL	TSTO	0	1.04093	0.296179	0.703821	0.00718897	0.0103689	-123.167	-125.592	18	Ture	-2.42457	0.00351911	TSTO_TPAPI
TSTO_TPOL_TPAPI	TSTO	TSTO	0	4.40785	0.000114974	0.999885	0.0058402	0.0258183	-24952.6	-18933.9	3565	False	6018.67	0.990164	TPOL_TPAPI
TSTO_TPOL_TPAPP	TPAPP	TPAPP	0	2.31127	0.0080955	0.991904	0.0110397	0.0284858	-21433.4	-18053.8	3530	False	3379.61	0.972617	TSTO_TPOL
TSTO_TPOL_TPAPP	TPOL	TPAPP	0	1.2654	0.0245638	0.975436	0.00556793	0.010021	-125.591	-119.671	17	Ture	5.9196	0.00460623	TSTO_TPAPP
TSTO_TPOL_TPAPP	TSTO	TPAPP	0	1.40178	0.129211	0.870789	0.00388833	0.00705235	-431.102	-415.195	53	Ture	15.907	0.01282	TPOL_TPAPP
TSTO_TPOL_TROB	TPOL	TROB	0	1.18957	0.0286546	0.971345	0.00592286	0.0103442	-131.732	-125.677	18	Ture	6.05482	0.00485673	TSTO_TROB
TSTO_TPOL_TROB	TROB	TROB	0	2.30275	0.00811692	0.991883	0.0110641	0.0284906	-21423.5	-18047.5	3529	False	3376.02	0.972321	TSTO_TPOL
TSTO_TPOL_TROB	TSTO	TROB	0	1.40178	0.129211	0.870789	0.00388833	0.00705235	-431.102	-415.195	53	Ture	15.907	0.01282	TPOL_TROB
TSTO_TPOL_TSEL	TPOL	TSEL	0	0.798008	0.0887529	0.911247	0.00824058	0.0119677	-122.932	-120.429	18	Ture	2.50297	0.00455624	TSTO_TSEL
TSTO_TPOL_TSEL	TSEL	TSEL	0	2.30301	0.00811313	0.991887	0.0110629	0.0284897	-21424	-18047.7	3529	False	3376.35	0.972325	TSTO_TPOL
TSTO_TPOL_TSEL	TSTO	TSEL	0	1.40178	0.129211	0.870789	0.00388833	0.00705235	-431.102	-415.195	53	Ture	15.907	0.01282	TPOL_TSEL
TSTO_TROB_THSU	THSU	TSTO	0	0	0	0	0	0	0	0	0	Ture	0	0	TSTO_TROB
TSTO_TROB_THSU	TROB	TSTO	0	0	0	0	0	0	0	0	0	Ture	0	0	TSTO_THSU
TSTO_TROB_THSU	TSTO	TSTO	0	5.31334	0.000594336	0.999406	0.0115979	0.0634102	-20059.3	-12650.3	3600	False	7408.93	0.999406	TROB_THSU
TSTO_TROB_TPAPP	TPAPP	TSTO	0	0	0	0	0	0	0	0	1	Ture	0	0	TSTO_TROB
TSTO_TROB_TPAPP	TROB	TSTO	0	2.7553	5.15854e-08	1	0.00248853	0.00893527	-16.0377	-14.1778	2	Ture	1.85986	0.000555556	TSTO_TPAPP
TSTO_TROB_TPAPP	TSTO	TSTO	0	4.7107	1.65693e-08	1	0.0103771	0.0508341	-20998.9	-14230.1	3597	False	6768.77	0.999167	TROB_TPAPP
TSTO_TSEL_THSU	THSU	TSTO	0	29.5145	0.666667	0.333333	0.00099008	0.0107308	-27.004	-20.1092	3	Ture	6.89485	0.000277778	TSTO_TSEL
TSTO_TSEL_THSU	TSEL	TSTO	0	0	0	0	0	0	0	0	0	Ture	0	0	TSTO_THSU
TSTO_TSEL_THSU	TSTO	TSTO	0	5.21374	1.90528e-10	1	0.0114195	0.0613771	-20202.5	-12874.2	3597	False	7328.25	0.999167	TSEL_THSU
TSTO_TSEL_TPAPP	TPAPP	TSTO	0	0	0	0	0	0	0	0	1	Ture	0	0	TSTO_TSEL
TSTO_TSEL_TPAPP	TSEL	TSTO	0	3.12927	9.59444e-10	1	0.00186335	0.00744988	-16.9854	-14.9051	2	Ture	2.08032	0.000555556	TSTO_TPAPP
TSTO_TSEL_TPAPP	TSTO	TSTO	0	4.7162	1.63981e-08	1	0.0103614	0.0508192	-21007.4	-14232.2	3597	False	6775.17	0.999167	TSEL_TPAPP
TSTO_TSEL_TROB	TROB	TSTO	0	29.5145	0.666667	0.333333	0.00099008	0.0107308	-27.004	-20.1092	3	Ture	6.89485	0.000277778	TSTO_TSEL
TSTO_TSEL_TROB	TSEL	TSTO	0	0	0	0	0	0	0	0	0	Ture	0	0	TSTO_TROB
TSTO_TSEL_TROB	TSTO	TSTO	0	5.21231	1.99772e-10	1	0.0114442	0.0614468	-20187.2	-12866.1	3597	False	7321.17	0.999167	TSEL_TROB
TSTO_TSTE_TBLE	TBLE	TSTO	0	1.42881	0.0528909	0.947109	0.00310338	0.00572925	-1351.1	-1268.59	153	Ture	82.5057	0.0402521	TSTO_TSTE
TSTO_TSTE_TBLE	TSTE	TSTO	0	1.68969	0.122578	0.877422	0.00447676	0.00873474	-2895.76	-2739.58	367	Ture	156.18	0.0894483	TSTO_TBLE
TSTO_TSTE_TBLE	TSTO	TSTO	0	3.55459	0.102027	0.897973	0.00470626	0.0154517	-22084.6	-19519.4	3080	False	2565.24	0.768266	TSTE_TBLE
TSTO_TSTE_THSU	THSU	THSU	0	2.47725	0.00676271	0.993237	0.0102646	0.0279252	-21736.6	-18152.8	3522	False	3583.79	0.971717	TSTO_TSTE
TSTO_TSTE_THSU	TSTE	THSU	0	1.11615	0.0262317	0.973768	0.00614875	0.0104763	-230.927	-217.202	31	Ture	13.7248	0.00838523	TSTO_THSU
TSTO_TSTE_THSU	TSTO	THSU	0	1.9238	0.0987255	0.901275	0.0030988	0.00683685	-390.669	-370.78	47	Ture	19.8889	0.0117666	TSTE_THSU
TSTO_TSTE_TMIN	TMIN	TMIN	0	2.47755	0.0067597	0.99324	0.0102633	0.0279244	-21737.2	-18153.1	3522	False	3584.16	0.97172	TSTO_TSTE
TSTO_TSTE_TMIN	TSTE	TMIN	0	1.11615	0.0262317	0.973768	0.00614875	0.0104763	-230.927	-217.202	31	Ture	13.7248	0.00838523	TSTO_TMIN
TSTO_TSTE_TMIN	TSTO	TMIN	0	1.9238	0.0987255	0.901275	0.0030988	0.00683685	-390.669	-370.78	47	Ture	19.8889	0.0117666	TSTE_TMIN
TSTO_TSTE_TORI	TORI	TSTO	0	1.28272	0.181664	0.818336	0.00374016	0.0061815	-2510.66	-2421.51	297	Ture	89.1495	0.0675127	TSTO_TSTE
TSTO_TSTE_TORI	TSTE	TSTO	0	0.94719	0.213554	0.786446	0.00652699	0.00952937	-4539.85	-4377.66	600	Ture	162.2	0.131074	TSTO_TORI
TSTO_TSTE_TORI	TSTO	TSTO	0	3.35581	0.0511824	0.948818	0.00391288	0.0128558	-20737.4	-18123.6	2703	False	2613.77	0.712404	TSTE_TORI
TSTO_TSTE_TPAPI	TPAPI	TSTO	0	1.66159	0.0486114	0.951389	0.00280923	0.00558157	-1281.13	-1201.26	144	Ture	79.8734	0.0380555	TSTO_TSTE
TSTO_TSTE_TPAPI	TSTE	TSTO	0	1.73833	0.103121	0.896879	0.00436906	0.00875977	-2863.65	-2692.65	361	Ture	171.006	0.089937	TSTO_TPAPI
TSTO_TSTE_TPAPI	TSTO	TSTO	0	3.52303	0.101827	0.898173	0.00474078	0.0154631	-22171.9	-19609.9	3095	False	2561.99	0.772179	TSTE_TPAPI
TSTO_TSTE_TPAPP	TPAPP	TPAPP	0	2.47191	0.00677322	0.993227	0.0102817	0.027933	-21731.5	-18150.9	3522	False	3580.57	0.971707	TSTO_TSTE
TSTO_TSTE_TPAPP	TSTE	TPAPP	0	1.11615	0.0262317	0.973768	0.00614875	0.0104763	-230.927	-217.202	31	Ture	13.7248	0.00838523	TSTO_TPAPP
TSTO_TSTE_TPAPP	TSTO	TPAPP	0	1.9238	0.0987255	0.901275	0.0030988	0.00683685	-390.669	-370.78	47	Ture	19.8889	0.0117666	TSTE_TPAPP
TSTO_TSTE_TPOL	TPOL	TSTO	0	1.42881	0.0528909	0.947109	0.00310338	0.00572925	-1351.1	-1268.59	153	Ture	82.5057	0.0402521	TSTO_TSTE
TSTO_TSTE_TPOL	TSTE	TSTO	0	1.68969	0.122578	0.877422	0.00447676	0.00873474	-2895.76	-2739.58	367	Ture	156.18	0.0894483	TSTO_TPOL
TSTO_TSTE_TPOL	TSTO	TSTO	0	3.55459	0.102027	0.897973	0.00470626	0.0154517	-22084.6	-19519.4	3080	False	2565.24	0.768266	TSTE_TPOL
TSTO_TSTE_TROB	TROB	TROB	0	2.47725	0.00676271	0.993237	0.0102646	0.0279252	-21736.6	-18152.8	3522	False	3583.79	0.971717	TSTO_TSTE
TSTO_TSTE_TROB	TSTE	TROB	0	1.11615	0.0262317	0.973768	0.00614875	0.0104763	-230.927	-217.202	31	Ture	13.7248	0.00838523	TSTO_TROB
TSTO_TSTE_TROB	TSTO	TROB	0	1.9238	0.0987255	0.901275	0.0030988	0.00683685	-390.669	-370.78	47	Ture	19.8889	0.0117666	TSTE_TROB
TSTO_TSTE_TSEL	TSEL	TSEL	0	2.47925	0.0073689	0.992631	0.0102578	0.0279161	-21727.8	-18155.2	3522	False	3572.67	0.971124	TSTO_TSTE
TSTO_TSTE_TSEL	TSTE	TSEL	0	1.11615	0.0262317	0.973768	0.00614875	0.0104763	-230.927	-217.202	31	Ture	13.7248	0.00838523	TSTO_TSEL
TSTO_TSTE_TSEL	TSTO	TSEL	0	1.9238	0.0987255	0.901275	0.0030988	0.00683685	-390.669	-370.78	47	Ture	19.8889	0.0117666	TSTE_TSEL
TSTO_TSTR_TBLE	TSTO	TBLE	0	0	0	0	0	0	0	0	0	Ture	0	0	TSTR_TBLE
TSTO_TSTR_TBLE	TBLE	TBLE	0	6.94948	2.06591e-13	1	0.00690338	0.0486816	-23664.2	-14553.5	3600	False	9110.77	1	TSTO_TSTR
TSTO_TSTR_TBLE	TSTR	TBLE	0	0	0	0	0	0	0	0	0	Ture	0	0	TSTO_TBLE
TSTO_TSTR_TDAL	TSTO	TDAL	0	0	0	0	0	0	0	0	0	Ture	0	0	TSTR_TDAL
TSTO_TSTR_TDAL	TDAL	TDAL	0	7.07878	1.85072e-13	1	0.00690075	0.0496812	-23661.3	-14407.1	3600	False	9254.19	1	TSTO_TSTR
TSTO_TSTR_TDAL	TSTR	TDAL	0	0	0	0	0	0	0	0	0	Ture	0	0	TSTO_TDAL
TSTO_TSTR_THSU	TSTO	THSU	0	0	0	0	0	0	0	0	0	Ture	0	0	TSTR_THSU
TSTO_TSTR_THSU	THSU	THSU	0	6.20398	8.41911e-11	1	0.0120817	0.0765586	-19682.8	-11293.6	3600	False	8389.2	1	TSTO_TSTR
TSTO_TSTR_THSU	TSTR	THSU	0	0	0	0	0	0	0	0	0	Ture	0	0	TSTO_THSU
TSTO_TSTR_TMIN	TSTO	TMIN	0	0	0	0	0	0	0	0	0	Ture	0	0	TSTR_TMIN
TSTO_TSTR_TMIN	TMIN	TMIN	0	6.20444	8.41319e-11	1	0.0120808	0.0765577	-19683.3	-11293.7	3600	False	8389.61	1	TSTO_TSTR
TSTO_TSTR_TMIN	TSTR	TMIN	0	0	0	0	0	0	0	0	0	Ture	0	0	TSTO_TMIN
TSTO_TSTR_TOBS	TSTO	TOBS	0	0	0	0	0	0	0	0	0	Ture	0	0	TSTR_TOBS
TSTO_TSTR_TOBS	TOBS	TOBS	0	7.07593	6.80663e-14	1	0.00690354	0.0496922	-23658.6	-14405.5	3600	False	9253.04	1	TSTO_TSTR
TSTO_TSTR_TOBS	TSTR	TOBS	0	0	0	0	0	0	0	0	0	Ture	0	0	TSTO_TOBS
TSTO_TSTR_TORI	TSTO	TORI	0	0	0	0	0	0	0	0	0	Ture	0	0	TSTR_TORI
TSTO_TSTR_TORI	TORI	TORI	0	6.58061	1.91202e-11	1	0.00725515	0.0482503	-23326.1	-14617.5	3600	False	8708.54	1	TSTO_TSTR
TSTO_TSTR_TORI	TSTR	TORI	0	0	0	0	0	0	0	0	0	Ture	0	0	TSTO_TORI
TSTO_TSTR_TPAPI	TSTO	TPAPI	0	0	0	0	0	0	0	0	0	Ture	0	0	TSTR_TPAPI
TSTO_TSTR_TPAPI	TPAPI	TPAPI	0	6.92844	6.86375e-13	1	0.00692434	0.0486735	-23643.3	-14554.7	3600	False	9088.62	1	TSTO_TSTR
TSTO_TSTR_TPAPI	TSTR	TPAPI	0	0	0	0	0	0	0	0	0	Ture	0	0	TSTO_TPAPI
TSTO_TSTR_TPAPP	TSTO	TPAPP	0	0	0	0	0	0	0	0	0	Ture	0	0	TSTR_TPAPP
TSTO_TSTR_TPAPP	TPAPP	TPAPP	0	6.20891	8.29671e-11	1	0.0120736	0.0765662	-19687.3	-11292.9	3600	False	8394.33	1	TSTO_TSTR
TSTO_TSTR_TPAPP	TSTR	TPAPP	0	0	0	0	0	0	0	0	0	Ture	0	0	TSTO_TPAPP
TSTO_TSTR_TPOL	TSTO	TPOL	0	0	0	0	0	0	0	0	0	Ture	0	0	TSTR_TPOL
TSTO_TSTR_TPOL	TPOL	TPOL	0	6.94948	2.06591e-13	1	0.00690338	0.0486816	-23664.2	-14553.5	3600	False	9110.77	1	TSTO_TSTR
TSTO_TSTR_TPOL	TSTR	TPOL	0	0	0	0	0	0	0	0	0	Ture	0	0	TSTO_TPOL
TSTO_TSTR_TROB	TSTO	TROB	0	0	0	0	0	0	0	0	0	Ture	0	0	TSTR_TROB
TSTO_TSTR_TROB	TROB	TROB	0	6.20398	8.41911e-11	1	0.0120817	0.0765586	-19682.8	-11293.6	3600	False	8389.2	1	TSTO_TSTR
TSTO_TSTR_TROB	TSTR	TROB	0	0	0	0	0	0	0	0	0	Ture	0	0	TSTO_TROB
TSTO_TSTR_TSEL	TSTO	TSEL	0	0	0	0	0	0	0	0	0	Ture	0	0	TSTR_TSEL
TSTO_TSTR_TSEL	TSEL	TSEL	0	6.20022	3.14078e-10	1	0.012089	0.0765496	-19678.4	-11294.5	3600	False	8383.92	1	TSTO_TSTR
TSTO_TSTR_TSEL	TSTR	TSEL	0	0	0	0	0	0	0	0	0	Ture	0	0	TSTO_TSEL
TSTO_TSTR_TSTE	TSTO	TSTE	0	0	0	0	0	0	0	0	0	Ture	0	0	TSTR_TSTE
TSTO_TSTR_TSTE	TSTE	TSTE	0	6.86737	1.24254e-12	1	0.00707076	0.0493286	-23495.7	-14458.4	3600	False	9037.24	1	TSTO_TSTR
TSTO_TSTR_TSTE	TSTR	TSTE	0	0	0	0	0	0	0	0	0	Ture	0	0	TSTO_TSTE
TSTO_TSTR_TTEN	TSTO	TTEN	0	0	0	0	0	0	0	0	0	Ture	0	0	TSTR_TTEN
TSTO_TSTR_TTEN	TSTR	TTEN	0	0	0	0	0	0	0	0	0	Ture	0	0	TSTO_TTEN
TSTO_TSTR_TTEN	TTEN	TTEN	0	7.09025	7.2285e-14	1	0.00688822	0.0496796	-23674	-14407.4	3600	False	9266.62	1	TSTO_TSTR
TSTO_TSTR_TTIB	TSTO	TTIB	0	0	0	0	0	0	0	0	0	Ture	0	0	TSTR_TTIB
TSTO_TSTR_TTIB	TSTR	TTIB	0	0	0	0	0	0	0	0	0	Ture	0	0	TSTO_TTIB
TSTO_TSTR_TTIB	TTIB	TTIB	0	5.14281	1.70406e-10	1	0.00946777	0.0507961	-21585.7	-14247.3	3600	False	7338.31	1	TSTO_TSTR
TSTO_TSTR_TWUW	TSTO	TWUW	0	0	0	0	0	0	0	0	0	Ture	0	0	TSTR_TWUW
TSTO_TSTR_TWUW	TSTR	TWUW	0	0	0	0	0	0	0	0	0	Ture	0	0	TSTO_TWUW
TSTO_TSTR_TWUW	TWUW	TWUW	0	7.07733	1.8798e-13	1	0.00690079	0.0496751	-23661.3	-14408	3600	False	9253.32	1	TSTO_TSTR
TSTO_TTEN_TBLE	TSTO	TSTO	0	2.61325	0.011295	0.988705	0.00336145	0.0094661	-22855.5	-20063.7	2742	False	2791.81	0.753064	TTEN_TBLE
TSTO_TTEN_TBLE	TBLE	TSTO	0	0.977543	0.181596	0.818404	0.00340848	0.00513309	-1353.23	-1310.75	154	Ture	42.4763	0.0350095	TSTO_TTEN
TSTO_TTEN_TBLE	TTEN	TSTO	0	1.23158	0.0510024	0.948998	0.00356735	0.00622622	-6141.91	-5736.66	704	Ture	405.254	0.185582	TSTO_TBLE
TSTO_TTEN_THSU	TSTO	THSU	0	0.975416	0.0583388	0.941661	0.00545833	0.00861246	-462.536	-438.959	59	Ture	23.5775	0.0154328	TTEN_THSU
TSTO_TTEN_THSU	THSU	THSU	0	2.50439	0.00722047	0.99278	0.0100214	0.0274577	-21892.7	-18308.1	3529	False	3584.53	0.9732	TSTO_TTEN
TSTO_TTEN_THSU	TTEN	THSU	0	1.03273	0.0512518	0.948748	0.00682234	0.0111547	-83.2933	-81.4166	12	Ture	1.87675	0.00316249	TSTO_THSU
TSTO_TTEN_TMIN	TSTO	TMIN	0	0.975416	0.0583388	0.941661	0.00545833	0.00861246	-462.536	-438.959	59	Ture	23.5775	0.0154328	TTEN_TMIN
TSTO_TTEN_TMIN	TMIN	TMIN	0	2.5047	0.00721732	0.992783	0.0100202	0.0274568	-21893.2	-18308.3	3529	False	3584.91	0.973203	TSTO_TTEN
TSTO_TTEN_TMIN	TTEN	TMIN	0	1.03273	0.0512518	0.948748	0.00682234	0.0111547	-83.2933	-81.4166	12	Ture	1.87675	0.00316249	TSTO_TMIN
TSTO_TTEN_TOBS	TSTO	TSTO	0	4.2882	4.0147e-06	0.999996	0.00510107	0.0226628	-26206.6	-20008.3	3591	False	6198.33	0.997496	TTEN_TOBS
TSTO_TTEN_TOBS	TOBS	TSTO	0	2.35551	0.296515	0.703485	0.00558052	0.0132253	-29.9011	-31.6468	5	Ture	-1.74571	0.000977062	TSTO_TTEN
TSTO_TTEN_TOBS	TTEN	TSTO	0	9.56488	0.74979	0.25021	0.00154646	0.00524536	-33.7289	-32.617	4	Ture	1.11189	0.000278011	TSTO_TOBS
TSTO_TTEN_TORI	TSTO	TSTO	0	2.4587	0.00719629	0.992804	0.00371468	0.0100543	-24006.7	-21043.4	2924	False	2963.33	0.806377	TTEN_TORI
TSTO_TTEN_TORI	TORI	TSTO	0	0.502622	0.401063	0.598937	0.00507667	0.0060659	-215.354	-218.378	27	Ture	-3.02389	0.00449203	TSTO_TTEN
TSTO_TTEN_TORI	TTEN	TSTO	0	1.8006	0.0881004	0.9119	0.00403834	0.00818056	-5275.36	-4933.71	649	Ture	341.655	0.164395	TSTO_TORI
TSTO_TTEN_TPAPI	TSTO	TSTO	0	2.61729	0.0113078	0.988692	0.00335627	0.00946403	-22910.8	-20108.9	2748	False	2801.98	0.754702	TTEN_TPAPI
TSTO_TTEN_TPAPI	TPAPI	TSTO	0	1.12543	0.191714	0.808286	0.00328144	0.00513753	-1313.17	-1276.34	150	Ture	36.8218	0.0336786	TSTO_TTEN
TSTO_TTEN_TPAPI	TTEN	TSTO	0	1.19043	0.0515069	0.948493	0.00363773	0.00625762	-6117.09	-5713.28	702	Ture	403.807	0.184956	TSTO_TPAPI
TSTO_TTEN_TPAPP	TSTO	TPAPP	0	1.02022	0.0502033	0.949797	0.00521864	0.00841701	-458.661	-434.13	58	Ture	24.5313	0.0153023	TTEN_TPAPP
TSTO_TTEN_TPAPP	TPAPP	TPAPP	0	2.50808	0.00720556	0.992794	0.0100127	0.0274577	-21900	-18313.3	3530	False	3586.66	0.97349	TSTO_TTEN
TSTO_TTEN_TPAPP	TTEN	TPAPP	0	1.03273	0.0512518	0.948748	0.00682234	0.0111547	-83.2933	-81.4166	12	Ture	1.87675	0.00316249	TSTO_TPAPP
TSTO_TTEN_TPOL	TSTO	TSTO	0	2.61325	0.011295	0.988705	0.00336145	0.0094661	-22855.5	-20063.7	2742	False	2791.81	0.753064	TTEN_TPOL
TSTO_TTEN_TPOL	TPOL	TSTO	0	0.977543	0.181596	0.818404	0.00340848	0.00513309	-1353.23	-1310.75	154	Ture	42.4763	0.0350095	TSTO_TTEN
TSTO_TTEN_TPOL	TTEN	TSTO	0	1.23158	0.0510024	0.948998	0.00356735	0.00622622	-6141.91	-5736.66	704	Ture	405.254	0.185582	TSTO_TPOL
TSTO_TTEN_TROB	TSTO	TROB	0	0.975416	0.0583388	0.941661	0.00545833	0.00861246	-462.536	-438.959	59	Ture	23.5775	0.0154328	TTEN_TROB
TSTO_TTEN_TROB	TROB	TROB	0	2.50439	0.00722047	0.99278	0.0100214	0.0274577	-21892.7	-18308.1	3529	False	3584.53	0.9732	TSTO_TTEN
TSTO_TTEN_TROB	TTEN	TROB	0	1.03273	0.0512518	0.948748	0.00682234	0.0111547	-83.2933	-81.4166	12	Ture	1.87675	0.00316249	TSTO_TROB
TSTO_TTEN_TSEL	TSTO	TSEL	0	1.02022	0.0502033	0.949797	0.00521864	0.00841701	-458.661	-434.13	58	Ture	24.5313	0.0153023	TTEN_TSEL
TSTO_TTEN_TSEL	TSEL	TSEL	0	2.5047	0.00721732	0.992783	0.0100202	0.0274568	-21893.2	-18308.3	3529	False	3584.91	0.973203	TSTO_TTEN
TSTO_TTEN_TSEL	TTEN	TSEL	0	3.27743	0.452577	0.547423	0.00542649	0.0125445	-82.2345	-85.2754	13	Ture	-3.04095	0.00197681	TSTO_TSEL
TSTO_TTEN_TSTE	TSTO	TSTO	0	2.74926	0.00630571	0.993694	0.00314413	0.00929539	-21843.9	-18986.6	2582	False	2857.35	0.7127	TTEN_TSTE
TSTO_TTEN_TSTE	TSTE	TSTO	0	1.42319	0.116198	0.883802	0.004257	0.00766674	-2952.14	-2796.61	362	Ture	155.522	0.0888712	TSTO_TTEN
TSTO_TTEN_TSTE	TTEN	TSTO	0	1.37791	0.0357353	0.964265	0.00332111	0.00615709	-5777.63	-5359.79	656	Ture	417.84	0.17571	TSTO_TSTE
TSTO_TTIB_TBLE	TSTO	TTIB	0	2.41573	0.28946	0.71054	0.00274712	0.006068	-269.32	-267.415	33	Ture	1.90426	0.00651329	TTIB_TBLE
TSTO_TTIB_TBLE	TBLE	TTIB	0	2.85426	0.00354222	0.996458	0.00229905	0.00714667	-16594.6	-14401.2	1828	Ture	2193.4	0.505979	TSTO_TTIB
TSTO_TTIB_TBLE	TTIB	TTIB	0	1.31657	0.0818151	0.918185	0.00676937	0.0118898	-12834.5	-11929.3	1739	False	905.168	0.443534	TSTO_TBLE
TSTO_TTIB_TDAL	TSTO	TTIB	0	2.76867	0.00649176	0.993508	0.00226042	0.00663571	-102.001	-93.882	12	Ture	8.11873	0.00331169	TTIB_TDAL
TSTO_TTIB_TDAL	TDAL	TTIB	0	2.7895	0.00355075	0.996449	0.00236731	0.00722909	-17127.3	-14885.8	1895	Ture	2241.55	0.52452	TSTO_TTIB
TSTO_TTIB_TDAL	TTIB	TTIB	0	1.70698	0.0210626	0.978937	0.00500024	0.0104624	-13303.5	-12046.6	1693	False	1256.87	0.460373	TSTO_TDAL
TSTO_TTIB_THSU	TSTO	THSU	0	3.98698	0.220221	0.779779	0.00276334	0.0086923	-89.6393	-87.4027	12	Ture	2.23662	0.00259926	TTIB_THSU
TSTO_TTIB_THSU	THSU	THSU	0	3.79639	0.00306263	0.996937	0.00682079	0.0265774	-23641.5	-18485.5	3519	False	5155.97	0.974506	TSTO_TTIB
TSTO_TTIB_THSU	TTIB	THSU	0	1.75852	0.133884	0.866116	0.00577946	0.0113212	-496.848	-476.154	69	Ture	20.6932	0.0166006	TSTO_THSU
TSTO_TTIB_TMIN	TSTO	TMIN	0	3.98698	0.220221	0.779779	0.00276334	0.0086923	-89.6393	-87.4027	12	Ture	2.23662	0.00259926	TTIB_TMIN
TSTO_TTIB_TMIN	TMIN	TMIN	0	3.79703	0.00306262	0.996937	0.00681964	0.0265766	-23642.4	-18485.8	3519	False	5156.6	0.974506	TSTO_TTIB
TSTO_TTIB_TMIN	TTIB	TMIN	0	1.75852	0.133884	0.866116	0.00577946	0.0113212	-496.848	-476.154	69	Ture	20.6932	0.0166006	TSTO_TMIN
TSTO_TTIB_TOBS	TSTO	TTIB	0	3.02138	0.00262966	0.99737	0.00207136	0.00658695	-112.538	-102.024	13	Ture	10.5133	0.00360162	TTIB_TOBS
TSTO_TTIB_TOBS	TOBS	TTIB	0	2.79622	0.00354244	0.996458	0.00236162	0.0072261	-17132.1	-14887.4	1895	Ture	2244.75	0.524524	TSTO_TTIB
TSTO_TTIB_TOBS	TTIB	TTIB	0	1.71747	0.020612	0.979388	0.00497167	0.0104419	-13308.9	-12046.1	1692	False	1262.83	0.460312	TSTO_TOBS
TSTO_TTIB_TORI	TSTO	TTIB	0	2.94549	0.0552422	0.944758	0.00212473	0.00637893	-109.607	-102.859	13	Ture	6.7487	0.00341163	TTIB_TORI
TSTO_TTIB_TORI	TORI	TTIB	0	2.84822	0.00354355	0.996456	0.00231675	0.00718822	-17019.5	-14773.5	1878	Ture	2246.01	0.519818	TSTO_TTIB
TSTO_TTIB_TORI	TTIB	TTIB	0	1.01305	0.1206	0.8794	0.00856044	0.0132618	-12064.2	-11350.1	1709	False	714.052	0.417471	TSTO_TORI
TSTO_TTIB_TPAPI	TSTO	TTIB	0	2.03067	0.285094	0.714906	0.0032378	0.00643646	-231.38	-231.288	29	Ture	0.0918325	0.00575896	TTIB_TPAPI
TSTO_TTIB_TPAPI	TPAPI	TTIB	0	2.85578	0.00353381	0.996466	0.00230387	0.00716097	-16558.7	-14370.2	1825	Ture	2188.45	0.505153	TSTO_TTIB
TSTO_TTIB_TPAPI	TTIB	TTIB	0	1.34787	0.0822203	0.91778	0.00668642	0.0118616	-12900.8	-11985.6	1746	False	915.144	0.445123	TSTO_TPAPI
TSTO_TTIB_TPAPP	TSTO	TPAPP	0	3.98698	0.220221	0.779779	0.00276334	0.0086923	-89.6393	-87.4027	12	Ture	2.23662	0.00259926	TTIB_TPAPP
TSTO_TTIB_TPAPP	TPAPP	TPAPP	0	3.79529	0.00306345	0.996937	0.00682279	0.0265852	-23640	-18483.5	3519	False	5156.54	0.974505	TSTO_TTIB
TSTO_TTIB_TPAPP	TTIB	TPAPP	0	1.75852	0.133884	0.866116	0.00577946	0.0113212	-496.848	-476.154	69	Ture	20.6932	0.0166006	TSTO_TPAPP
TSTO_TTIB_TPOL	TSTO	TTIB	0	2.41573	0.28946	0.71054	0.00274712	0.006068	-269.32	-267.415	33	Ture	1.90426	0.00651329	TTIB_TPOL
TSTO_TTIB_TPOL	TPOL	TTIB	0	2.85426	0.00354222	0.996458	0.00229905	0.00714667	-16594.6	-14401.2	1828	Ture	2193.4	0.505979	TSTO_TTIB
TSTO_TTIB_TPOL	TTIB	TTIB	0	1.31657	0.0818151	0.918185	0.00676937	0.0118898	-12834.5	-11929.3	1739	False	905.168	0.443534	TSTO_TPOL
TSTO_TTIB_TROB	TSTO	TROB	0	3.98698	0.220221	0.779779	0.00276334	0.0086923	-89.6393	-87.4027	12	Ture	2.23662	0.00259926	TTIB_TROB
TSTO_TTIB_TROB	TROB	TROB	0	3.79639	0.00306263	0.996937	0.00682079	0.0265774	-23641.5	-18485.5	3519	False	5155.97	0.974506	TSTO_TTIB
TSTO_TTIB_TROB	TTIB	TROB	0	1.75852	0.133884	0.866116	0.00577946	0.0113212	-496.848	-476.154	69	Ture	20.6932	0.0166006	TSTO_TROB
TSTO_TTIB_TSEL	TSTO	TSEL	0	3.98698	0.220221	0.779779	0.00276334	0.0086923	-89.6393	-87.4027	12	Ture	2.23662	0.00259926	TTIB_TSEL
TSTO_TTIB_TSEL	TSEL	TSEL	0	3.79807	0.00306258	0.996937	0.0068178	0.0265799	-23637	-18479.6	3518	False	5157.37	0.974229	TSTO_TTIB
TSTO_TTIB_TSEL	TTIB	TSEL	0	1.76038	0.132074	0.867926	0.00577337	0.0113656	-504.388	-482.554	70	Ture	21.8341	0.0168763	TSTO_TSEL
TSTO_TTIB_TSTE	TSTO	TTIB	0	1.80976	0.0582752	0.941725	0.00368917	0.0078873	-1835.69	-1700.67	222	Ture	135.022	0.058073	TTIB_TSTE
TSTO_TTIB_TSTE	TSTE	TTIB	0	3.07358	0.00286385	0.997136	0.00215807	0.00715051	-16112.5	-13847.6	1758	Ture	2264.89	0.486935	TSTO_TTIB
TSTO_TTIB_TSTE	TTIB	TTIB	0	1.50092	0.0382205	0.96178	0.00570247	0.0110208	-12434.2	-11358.4	1620	False	1075.79	0.432801	TSTO_TSTE
TSTO_TTIB_TTEN	TSTO	TTIB	0	1.84381	0.0251238	0.974876	0.00339426	0.00740817	-95.2775	-91.2392	12	Ture	4.03826	0.00324959	TTIB_TTEN
TSTO_TTIB_TTEN	TTEN	TTIB	0	2.78318	0.00355645	0.996444	0.0023714	0.00722802	-17125.3	-14886.4	1895	Ture	2238.93	0.524517	TSTO_TTIB
TSTO_TTIB_TTEN	TTIB	TTIB	0	1.701	0.021334	0.978666	0.00500711	0.0104646	-13298.5	-12045.9	1693	False	1252.58	0.460245	TSTO_TTEN
TSTO_TTIB_TWUW	TSTO	TTIB	0	1.84381	0.0251238	0.974876	0.00339426	0.00740817	-95.2775	-91.2392	12	Ture	4.03826	0.00324959	TTIB_TWUW
TSTO_TTIB_TWUW	TTIB	TTIB	0	1.70871	0.0210359	0.978964	0.00499715	0.0104616	-13312.7	-12054	1694	False	1258.72	0.460657	TSTO_TWUW
TSTO_TTIB_TWUW	TWUW	TTIB	0	2.79037	0.00354641	0.996454	0.00236529	0.00722617	-17121.7	-14879.5	1894	Ture	2242.28	0.524245	TSTO_TTIB
TSTO_TWUW_TBLE	TSTO	TSTO	0	2.63407	0.0112229	0.988777	0.00333491	0.00944708	-22866.8	-20060.1	2740	False	2806.65	0.752569	TWUW_TBLE
TSTO_TWUW_TBLE	TBLE	TSTO	0	0.900995	0.200221	0.799779	0.00369369	0.00534489	-1343.74	-1306.76	155	Ture	36.9863	0.0344349	TSTO_TWUW
TSTO_TWUW_TBLE	TWUW	TSTO	0	1.22727	0.0530421	0.946958	0.00359183	0.00624828	-6141.63	-5739.82	705	Ture	401.809	0.185446	TSTO_TBLE
TSTO_TWUW_THSU	TSTO	THSU	0	1.38146	0.0133955	0.986605	0.00387335	0.00739355	-477.314	-441.372	57	Ture	35.9426	0.0156212	TWUW_THSU
TSTO_TWUW_THSU	THSU	THSU	0	2.50821	0.00714119	0.992859	0.0100054	0.0274467	-21913.7	-18321.3	3531	False	3592.4	0.973829	TSTO_TWUW
TSTO_TWUW_THSU	TWUW	THSU	0	1.03281	0.0512362	0.948764	0.00682179	0.0111543	-83.2949	-81.4175	12	Ture	1.8774	0.00316255	TSTO_THSU
TSTO_TWUW_TMIN	TSTO	TMIN	0	1.38146	0.0133955	0.986605	0.00387335	0.00739355	-477.314	-441.372	57	Ture	35.9426	0.0156212	TWUW_TMIN
TSTO_TWUW_TMIN	TMIN	TMIN	0	2.50853	0.00714129	0.992859	0.0100041	0.0274458	-21914.3	-18321.5	3531	False	3592.77	0.973829	TSTO_TWUW
TSTO_TWUW_TMIN	TWUW	TMIN	0	1.03281	0.0512362	0.948764	0.00682179	0.0111543	-83.2949	-81.4175	12	Ture	1.8774	0.00316255	TSTO_TMIN
TSTO_TWUW_TOBS	TSTO	TSTO	0	4.3286	3.57013e-06	0.999996	0.00509424	0.0227924	-26172.2	-19972.9	3592	False	6199.36	0.997774	TWUW_TOBS
TSTO_TWUW_TOBS	TOBS	TSTO	0	6.37518	0.200837	0.799163	0.00226379	0.0135026	-35.6354	-31.4393	5	Ture	4.19618	0.00110995	TSTO_TWUW
TSTO_TWUW_TOBS	TWUW	TSTO	0	6.16385	0.334731	0.665269	0.000500001	0.00206158	-35.6512	-30.0071	3	Ture	5.64412	0.000554391	TSTO_TOBS
TSTO_TWUW_TORI	TSTO	TSTO	0	2.45971	0.00718697	0.992813	0.00371315	0.010054	-24016.7	-21050.8	2925	False	2965.9	0.806661	TWUW_TORI
TSTO_TWUW_TORI	TORI	TSTO	0	0.599895	0.321586	0.678414	0.00438942	0.00552612	-230.381	-231.771	28	Ture	-1.3899	0.00527656	TSTO_TWUW
TSTO_TWUW_TORI	TWUW	TSTO	0	1.80703	0.08788	0.91212	0.00402348	0.00816685	-5261	-4920.66	647	Ture	340.346	0.163928	TSTO_TORI
TSTO_TWUW_TPAPI	TSTO	TSTO	0	2.63806	0.0112464	0.988754	0.00333176	0.00944835	-22926.3	-20110.6	2747	False	2815.64	0.754474	TWUW_TPAPI
TSTO_TWUW_TPAPI	TPAPI	TSTO	0	1.1109	0.196592	0.803408	0.00332437	0.00516671	-1310.43	-1274.65	150	Ture	35.7895	0.0334753	TSTO_TWUW
TSTO_TWUW_TPAPI	TWUW	TSTO	0	1.20235	0.0488397	0.95116	0.00360168	0.00623192	-6137.3	-5727.21	703	Ture	410.085	0.18574	TSTO_TPAPI
TSTO_TWUW_TPAPP	TSTO	TPAPP	0	1.38146	0.0133955	0.986605	0.00387335	0.00739355	-477.314	-441.372	57	Ture	35.9426	0.0156212	TWUW_TPAPP
TSTO_TWUW_TPAPP	TPAPP	TPAPP	0	2.50531	0.00716871	0.992831	0.010017	0.0274545	-21908.2	-18319.3	3531	False	3588.92	0.973802	TSTO_TWUW
TSTO_TWUW_TPAPP	TWUW	TPAPP	0	1.03281	0.0512362	0.948764	0.00682179	0.0111543	-83.2949	-81.4175	12	Ture	1.8774	0.00316255	TSTO_TPAPP
TSTO_TWUW_TPOL	TSTO	TSTO	0	2.63407	0.0112229	0.988777	0.00333491	0.00944708	-22866.8	-20060.1	2740	False	2806.65	0.752569	TWUW_TPOL
TSTO_TWUW_TPOL	TPOL	TSTO	0	0.900995	0.200221	0.799779	0.00369369	0.00534489	-1343.74	-1306.76	155	Ture	36.9863	0.0344349	TSTO_TWUW
TSTO_TWUW_TPOL	TWUW	TSTO	0	1.22727	0.0530421	0.946958	0.00359183	0.00624828	-6141.63	-5739.82	705	Ture	401.809	0.185446	TSTO_TPOL
TSTO_TWUW_TROB	TSTO	TROB	0	1.38146	0.0133955	0.986605	0.00387335	0.00739355	-477.314	-441.372	57	Ture	35.9426	0.0156212	TWUW_TROB
TSTO_TWUW_TROB	TROB	TROB	0	2.50821	0.00714119	0.992859	0.0100054	0.0274467	-21913.7	-18321.3	3531	False	3592.4	0.973829	TSTO_TWUW
TSTO_TWUW_TROB	TWUW	TROB	0	1.03281	0.0512362	0.948764	0.00682179	0.0111543	-83.2949	-81.4175	12	Ture	1.8774	0.00316255	TSTO_TROB
TSTO_TWUW_TSEL	TSTO	TSEL	0	1.38146	0.0133955	0.986605	0.00387335	0.00739355	-477.314	-441.372	57	Ture	35.9426	0.0156212	TWUW_TSEL
TSTO_TWUW_TSEL	TSEL	TSEL	0	2.51043	0.00778413	0.992216	0.0099973	0.0274376	-21904.9	-18323.7	3531	False	3581.22	0.973198	TSTO_TWUW
TSTO_TWUW_TSEL	TWUW	TSEL	0	1.03281	0.0512362	0.948764	0.00682179	0.0111543	-83.2949	-81.4175	12	Ture	1.8774	0.00316255	TSTO_TSEL
TSTO_TWUW_TSTE	TSTO	TSTO	0	2.75179	0.00630908	0.993691	0.00314268	0.00929578	-21853	-18993.7	2583	False	2859.32	0.712973	TWUW_TSTE
TSTO_TWUW_TSTE	TSTE	TSTO	0	1.40446	0.118532	0.881468	0.00431546	0.00770913	-2929.98	-2777.17	360	Ture	152.818	0.0881468	TSTO_TWUW
TSTO_TWUW_TSTE	TWUW	TSTO	0	1.40423	0.033547	0.966453	0.00326651	0.00612297	-5801.03	-5375.27	657	Ture	425.76	0.176378	TSTO_TSTE
TSTO_TWUW_TTEN	TSTO	TSTO	0	4.57324	3.15042e-06	0.999997	0.00518173	0.0244513	-26007	-19473.6	3593	False	6533.37	0.998052	TWUW_TTEN
TSTO_TWUW_TTEN	TTEN	TSTO	0	13.3266	0.500002	0.499998	0.00168696	0.0129275	-30.6025	-25.4009	4	Ture	5.20158	0.000555554	TSTO_TWUW
TSTO_TWUW_TTEN	TWUW	TSTO	0	7.59793	8.21347e-11	1	0.00173007	0.0118423	-24.8071	-19.5179	3	Ture	5.28924	0.000833333	TSTO_TTEN
TSTR_TBLE_THSU	TBLE	THSU	0	1.18957	0.0286546	0.971345	0.00592286	0.0103442	-131.732	-125.677	18	Ture	6.05482	0.00485673	TSTR_THSU
TSTR_TBLE_THSU	THSU	THSU	0	2.30275	0.00811692	0.991883	0.0110641	0.0284906	-21423.5	-18047.5	3529	False	3376.02	0.972321	TSTR_TBLE
TSTR_TBLE_THSU	TSTR	THSU	0	1.40178	0.129211	0.870789	0.00388833	0.00705235	-431.102	-415.195	53	Ture	15.907	0.01282	TBLE_THSU
TSTR_TBLE_TMIN	TBLE	TMIN	0	1.18957	0.0286546	0.971345	0.00592286	0.0103442	-131.732	-125.677	18	Ture	6.05482	0.00485673	TSTR_TMIN
TSTR_TBLE_TMIN	TMIN	TMIN	0	2.30301	0.00811313	0.991887	0.0110629	0.0284897	-21424	-18047.7	3529	False	3376.35	0.972325	TSTR_TBLE
TSTR_TBLE_TMIN	TSTR	TMIN	0	1.40178	0.129211	0.870789	0.00388833	0.00705235	-431.102	-415.195	53	Ture	15.907	0.01282	TBLE_TMIN
TSTR_TBLE_TORI	TBLE	TSTR	0	1.38392	0.101932	0.898068	0.00366673	0.00655532	-4094.99	-3876.31	482	Ture	218.68	0.120241	TSTR_TORI
TSTR_TBLE_TORI	TORI	TSTR	0	1.02275	0.284579	0.715421	0.00460953	0.00669594	-1957.57	-1917.52	240	Ture	40.0498	0.0476947	TSTR_TBLE
TSTR_TBLE_TORI	TSTR	TSTR	0	3.42875	0.0575122	0.942488	0.00388443	0.0130294	-22021.4	-19220.2	2878	False	2801.2	0.753467	TBLE_TORI
TSTR_TBLE_TPAPI	TBLE	TSTR	0	1.04093	0.296179	0.703821	0.00718897	0.0103689	-123.167	-125.592	18	Ture	-2.42457	0.00351911	TSTR_TPAPI
TSTR_TBLE_TPAPI	TPAPI	TSTR	0	1.59765	0.599111	0.400889	0.00622866	0.00924612	-116.53	-122.408	17	Ture	-5.87758	0.00189309	TSTR_TBLE
TSTR_TBLE_TPAPI	TSTR	TSTR	0	4.40785	0.000114974	0.999885	0.0058402	0.0258183	-24952.6	-18933.9	3565	False	6018.67	0.990164	TBLE_TPAPI
TSTR_TBLE_TPAPP	TBLE	TPAPP	0	1.2654	0.0245638	0.975436	0.00556793	0.010021	-125.591	-119.671	17	Ture	5.9196	0.00460623	TSTR_TPAPP
TSTR_TBLE_TPAPP	TPAPP	TPAPP	0	2.31127	0.0080955	0.991904	0.0110397	0.0284858	-21433.4	-18053.8	3530	False	3379.61	0.972617	TSTR_TBLE
TSTR_TBLE_TPAPP	TSTR	TPAPP	0	1.40178	0.129211	0.870789	0.00388833	0.00705235	-431.102	-415.195	53	Ture	15.907	0.01282	TBLE_TPAPP
TSTR_TBLE_TPOL	TBLE	TSTR	0	0	0	0	0	0	0	0	0	Ture	0	0	TSTR_TPOL
TSTR_TBLE_TPOL	TPOL	TSTR	0	0	0	0	0	0	0	0	0	Ture	0	0	TSTR_TBLE
TSTR_TBLE_TPOL	TSTR	TSTR	0	6.39547	1.28321e-11	1	0.00710815	0.0460842	-23486.3	-14948.3	3600	False	8538.06	1	TBLE_TPOL
TSTR_TBLE_TROB	TBLE	TROB	0	1.18957	0.0286546	0.971345	0.00592286	0.0103442	-131.732	-125.677	18	Ture	6.05482	0.00485673	TSTR_TROB
TSTR_TBLE_TROB	TROB	TROB	0	2.30275	0.00811692	0.991883	0.0110641	0.0284906	-21423.5	-18047.5	3529	False	3376.02	0.972321	TSTR_TBLE
TSTR_TBLE_TROB	TSTR	TROB	0	1.40178	0.129211	0.870789	0.00388833	0.00705235	-431.102	-415.195	53	Ture	15.907	0.01282	TBLE_TROB
TSTR_TBLE_TSEL	TBLE	TSEL	0	0.798008	0.0887529	0.911247	0.00824058	0.0119677	-122.932	-120.429	18	Ture	2.50297	0.00455624	TSTR_TSEL
TSTR_TBLE_TSEL	TSEL	TSEL	0	2.30301	0.00811313	0.991887	0.0110629	0.0284897	-21424	-18047.7	3529	False	3376.35	0.972325	TSTR_TBLE
TSTR_TBLE_TSEL	TSTR	TSEL	0	1.40178	0.129211	0.870789	0.00388833	0.00705235	-431.102	-415.195	53	Ture	15.907	0.01282	TBLE_TSEL
TSTR_TDAL_TBLE	TBLE	TSTR	0	0.938884	0.185509	0.814491	0.00354463	0.00523362	-1344.41	-1304.78	154	Ture	39.629	0.0348421	TSTR_TDAL
TSTR_TDAL_TBLE	TDAL	TSTR	0	1.22769	0.0530083	0.946992	0.00359059	0.00624756	-6141.93	-5739.99	705	Ture	401.94	0.185453	TSTR_TBLE
TSTR_TDAL_TBLE	TSTR	TSTR	0	2.61241	0.0113318	0.988668	0.00336256	0.00946678	-22845.9	-20056	2741	False	2789.89	0.752761	TDAL_TBLE
TSTR_TDAL_THSU	TDAL	THSU	0	1.04128	0.049657	0.950343	0.00676633	0.0111119	-83.4533	-81.5088	12	Ture	1.94442	0.00316781	TSTR_THSU
TSTR_TDAL_THSU	THSU	THSU	0	2.50807	0.00716392	0.992836	0.0100067	0.0274481	-21906.2	-18315.8	3530	False	3590.44	0.973531	TSTR_TDAL
TSTR_TDAL_THSU	TSTR	THSU	0	1.20597	0.0222593	0.977741	0.00441924	0.00781218	-474.227	-442.78	58	Ture	31.4471	0.0157525	TDAL_THSU
TSTR_TDAL_TMIN	TDAL	TMIN	0	1.04128	0.049657	0.950343	0.00676633	0.0111119	-83.4533	-81.5088	12	Ture	1.94442	0.00316781	TSTR_TMIN
TSTR_TDAL_TMIN	TMIN	TMIN	0	2.50839	0.00716079	0.992839	0.0100054	0.0274473	-21906.8	-18316	3530	False	3590.82	0.973534	TSTR_TDAL
TSTR_TDAL_TMIN	TSTR	TMIN	0	1.20597	0.0222593	0.977741	0.00441924	0.00781218	-474.227	-442.78	58	Ture	31.4471	0.0157525	TDAL_TMIN
TSTR_TDAL_TOBS	TDAL	TSTR	0	5.18256	0.337074	0.662926	0.0005	0.00189206	-33.7884	-30.5219	3	Ture	3.26646	0.000552438	TSTR_TOBS
TSTR_TDAL_TOBS	TOBS	TSTR	0	18.1847	0.25	0.75	0.000793642	0.011258	-36.294	-26.5071	4	Ture	9.78685	0.000833333	TSTR_TDAL
TSTR_TDAL_TOBS	TSTR	TSTR	0	4.27113	3.74351e-06	0.999996	0.00517006	0.0228776	-26104.3	-19951.6	3593	False	6152.65	0.998052	TDAL_TOBS
TSTR_TDAL_TORI	TDAL	TSTR	0	1.79999	0.088361	0.911639	0.00403922	0.0081829	-5265.21	-4925.73	648	Ture	339.484	0.164095	TSTR_TORI
TSTR_TDAL_TORI	TORI	TSTR	0	0.56155	0.344371	0.655629	0.00454394	0.0056046	-220.684	-222.649	27	Ture	-1.96475	0.00491722	TSTR_TDAL
TSTR_TDAL_TORI	TSTR	TSTR	0	2.46005	0.00719929	0.992801	0.00371371	0.0100558	-24015.2	-21049.7	2925	False	2965.52	0.806651	TDAL_TORI
TSTR_TDAL_TPAPI	TDAL	TSTR	0	1.20268	0.0487853	0.951215	0.00360069	0.0062312	-6137.6	-5727.37	703	Ture	410.224	0.185751	TSTR_TPAPI
TSTR_TDAL_TPAPI	TPAPI	TSTR	0	1.16747	0.180234	0.819766	0.00316327	0.00505051	-1311.84	-1272.9	149	Ture	38.9357	0.0339292	TSTR_TDAL
TSTR_TDAL_TPAPI	TSTR	TSTR	0	2.62103	0.0113036	0.988696	0.00335148	0.00945895	-22915.5	-20111.8	2748	False	2803.72	0.754705	TDAL_TPAPI
TSTR_TDAL_TPAPP	TDAL	TPAPP	0	1.04128	0.049657	0.950343	0.00676633	0.0111119	-83.4533	-81.5088	12	Ture	1.94442	0.00316781	TSTR_TPAPP
TSTR_TDAL_TPAPP	TPAPP	TPAPP	0	2.50478	0.00718996	0.99281	0.0100191	0.0274559	-21900.8	-18313.8	3530	False	3587	0.973505	TSTR_TDAL
TSTR_TDAL_TPAPP	TSTR	TPAPP	0	1.20597	0.0222593	0.977741	0.00441924	0.00781218	-474.227	-442.78	58	Ture	31.4471	0.0157525	TDAL_TPAPP
TSTR_TDAL_TPOL	TDAL	TSTR	0	1.22769	0.0530083	0.946992	0.00359059	0.00624756	-6141.93	-5739.99	705	Ture	401.94	0.185453	TSTR_TPOL
TSTR_TDAL_TPOL	TPOL	TSTR	0	0.938884	0.185509	0.814491	0.00354463	0.00523362	-1344.41	-1304.78	154	Ture	39.629	0.0348421	TSTR_TDAL
TSTR_TDAL_TPOL	TSTR	TSTR	0	2.61241	0.0113318	0.988668	0.00336256	0.00946678	-22845.9	-20056	2741	False	2789.89	0.752761	TDAL_TPOL
TSTR_TDAL_TROB	TDAL	TROB	0	1.04128	0.049657	0.950343	0.00676633	0.0111119	-83.4533	-81.5088	12	Ture	1.94442	0.00316781	TSTR_TROB
TSTR_TDAL_TROB	TROB	TROB	0	2.50807	0.00716392	0.992836	0.0100067	0.0274481	-21906.2	-18315.8	3530	False	3590.44	0.973531	TSTR_TDAL
TSTR_TDAL_TROB	TSTR	TROB	0	1.20597	0.0222593	0.977741	0.00441924	0.00781218	-474.227	-442.78	58	Ture	31.4471	0.0157525	TDAL_TROB
TSTR_TDAL_TSEL	TDAL	TSEL	0	1.04128	0.049657	0.950343	0.00676633	0.0111119	-83.4533	-81.5088	12	Ture	1.94442	0.00316781	TSTR_TSEL
TSTR_TDAL_TSEL	TSEL	TSEL	0	2.51298	0.00780153	0.992198	0.00999313	0.027439	-21897.2	-18318.1	3530	False	3579.1	0.972906	TSTR_TDAL
TSTR_TDAL_TSEL	TSTR	TSEL	0	1.20597	0.0222593	0.977741	0.00441924	0.00781218	-474.227	-442.78	58	Ture	31.4471	0.0157525	TDAL_TSEL
TSTR_TDAL_TSTE	TDAL	TSTR	0	1.40469	0.0334983	0.966502	0.00326543	0.00612219	-5801.36	-5375.44	657	Ture	425.923	0.176387	TSTR_TSTE
TSTR_TDAL_TSTE	TSTE	TSTR	0	1.4538	0.121461	0.878539	0.00417876	0.00764668	-2939.38	-2783.02	360	Ture	156.355	0.0878539	TSTR_TDAL
TSTR_TDAL_TSTE	TSTR	TSTR	0	2.74952	0.00631214	0.993688	0.00314384	0.00929405	-21852.3	-18994.7	2583	False	2857.68	0.712971	TDAL_TSTE
TSTR_TDAL_TTEN	TDAL	TSTR	0	7.59793	8.21347e-11	1	0.00173007	0.0118423	-24.8071	-19.5179	3	Ture	5.28924	0.000833333	TSTR_TTEN
TSTR_TDAL_TTEN	TTEN	TSTR	0	58.4458	0.666667	0.333333	0.000500015	0.00991245	-35.0499	-20.5852	3	Ture	14.4647	0.000277778	TSTR_TDAL
TSTR_TDAL_TTEN	TSTR	TSTR	0	4.54167	3.91608e-06	0.999996	0.00520358	0.024375	-25992.7	-19501.5	3594	False	6491.25	0.998329	TDAL_TTEN
TSTR_TDAL_TWUW	TDAL	TSTR	0	0	0	0	0	0	0	0	1	Ture	0	0	TSTR_TWUW
TSTR_TDAL_TWUW	TWUW	TSTR	0	0	0	0	0	0	0	0	1	Ture	0	0	TSTR_TDAL
TSTR_TDAL_TWUW	TSTR	TSTR	0	4.92907	7.12446e-07	0.999999	0.00554135	0.0281115	-25464.9	-18496.9	3598	False	6968.07	0.999444	TDAL_TWUW
TSTR_THSU_TPAPP	THSU	TSTR	0	2.7553	5.15854e-08	1	0.00248853	0.00893527	-16.0377	-14.1778	2	Ture	1.85986	0.000555556	TSTR_TPAPP
TSTR_THSU_TPAPP	TPAPP	TSTR	0	0	0	0	0	0	0	0	1	Ture	0	0	TSTR_THSU
TSTR_THSU_TPAPP	TSTR	TSTR	0	4.71949	1.62806e-08	1	0.0103578	0.0508196	-21008.9	-14232.1	3597	False	6776.79	0.999167	THSU_TPAPP
TSTR_TMIN_THSU	THSU	TSTR	0	1.63635	8.61658e-05	0.999914	0.000626839	0.00148539	-22.4254	-21.3552	2	Ture	1.07021	0.000555508	TSTR_TMIN
TSTR_TMIN_THSU	TMIN	TSTR	0	0	0	0	0	0	0	0	0	Ture	0	0	TSTR_THSU
TSTR_TMIN_THSU	TSTR	TSTR	0	5.23315	1.70205e-10	1	0.0113836	0.0613532	-20227.1	-12880.6	3598	False	7346.44	0.999444	TMIN_THSU
TSTR_TMIN_TPAPP	TMIN	TSTR	0	3.12927	9.59444e-10	1	0.00186335	0.00744988	-16.9854	-14.9051	2	Ture	2.08032	0.000555556	TSTR_TPAPP
TSTR_TMIN_TPAPP	TPAPP	TSTR	0	0	0	0	0	0	0	0	1	Ture	0	0	TSTR_TMIN
TSTR_TMIN_TPAPP	TSTR	TSTR	0	4.71749	1.62785e-08	1	0.0103586	0.0508174	-21008.9	-14232.4	3597	False	6776.41	0.999167	TMIN_TPAPP
TSTR_TMIN_TROB	TMIN	TSTR	0	0	0	0	0	0	0	0	0	Ture	0	0	TSTR_TROB
TSTR_TMIN_TROB	TROB	TSTR	0	1.63635	8.61658e-05	0.999914	0.000626839	0.00148539	-22.4254	-21.3552	2	Ture	1.07021	0.000555508	TSTR_TMIN
TSTR_TMIN_TROB	TSTR	TSTR	0	5.22963	1.79199e-10	1	0.0114102	0.0614246	-20211	-12872.3	3598	False	7338.71	0.999444	TMIN_TROB
TSTR_TMIN_TSEL	TMIN	TSTR	0	0	0	0	0	0	0	0	1	Ture	0	0	TSTR_TSEL
TSTR_TMIN_TSEL	TSEL	TSTR	0	0	0	0	0	0	0	0	0	Ture	0	0	TSTR_TMIN
TSTR_TMIN_TSEL	TSTR	TSTR	0	5.50246	7.50633e-06	0.999992	0.0117567	0.0664882	-19933.9	-12305.7	3599	False	7628.22	0.999715	TMIN_TSEL
TSTR_TOBS_TBLE	TBLE	TSTR	0	1.01709	0.167472	0.832528	0.00330773	0.00503026	-1362.97	-1316.99	154	Ture	45.9816	0.0356137	TSTR_TOBS
TSTR_TOBS_TBLE	TOBS	TSTR	0	1.22708	0.0530202	0.94698	0.003594	0.0062501	-6150.21	-5747.56	706	Ture	402.643	0.185713	TSTR_TBLE
TSTR_TOBS_TBLE	TSTR	TSTR	0	2.60728	0.0113012	0.988699	0.00336918	0.00947337	-22831.1	-20044.9	2740	False	2786.25	0.75251	TOBS_TBLE
TSTR_TOBS_THSU	THSU	THSU	0	2.51041	0.0071528	0.992847	0.00999666	0.0274353	-21911	-18319	3530	False	3591.95	0.973542	TSTR_TOBS
TSTR_TOBS_THSU	TOBS	THSU	0	1.14897	0.0345821	0.965418	0.00613213	0.0106391	-85.2971	-82.5524	12	Ture	2.74472	0.00321806	TSTR_THSU
TSTR_TOBS_THSU	TSTR	THSU	0	1.20597	0.0222593	0.977741	0.00441924	0.00781218	-474.227	-442.78	58	Ture	31.4471	0.0157525	TOBS_THSU
TSTR_TOBS_TMIN	TMIN	TMIN	0	2.51073	0.00714968	0.99285	0.0099954	0.0274345	-21911.6	-18319.3	3530	False	3592.32	0.973545	TSTR_TOBS
TSTR_TOBS_TMIN	TOBS	TMIN	0	1.14897	0.0345821	0.965418	0.00613213	0.0106391	-85.2971	-82.5524	12	Ture	2.74472	0.00321806	TSTR_TMIN
TSTR_TOBS_TMIN	TSTR	TMIN	0	1.20597	0.0222593	0.977741	0.00441924	0.00781218	-474.227	-442.78	58	Ture	31.4471	0.0157525	TOBS_TMIN
TSTR_TOBS_TORI	TOBS	TSTR	0	1.78708	0.088227	0.911773	0.00406019	0.00818267	-5270.68	-4933.37	649	Ture	337.306	0.164372	TSTR_TORI
TSTR_TOBS_TORI	TORI	TSTR	0	0.806845	0.221566	0.778434	0.00326356	0.00461566	-225.525	-224.413	26	Ture	1.11127	0.00562202	TSTR_TOBS
TSTR_TOBS_TORI	TSTR	TSTR	0	2.47202	0.00723197	0.992768	0.00370021	0.0100495	-24024.8	-21053.4	2925	False	2971.41	0.806624	TOBS_TORI
TSTR_TOBS_TPAPI	TOBS	TSTR	0	1.20087	0.0494075	0.950593	0.00361243	0.0062454	-6150.28	-5740.48	705	Ture	409.805	0.186158	TSTR_TPAPI
TSTR_TOBS_TPAPI	TPAPI	TSTR	0	1.23854	0.162179	0.837821	0.00299056	0.00493718	-1322.99	-1279.66	149	Ture	43.3242	0.0346765	TSTR_TOBS
TSTR_TOBS_TPAPI	TSTR	TSTR	0	2.62131	0.0112359	0.988764	0.00335114	0.00946215	-22900	-20095.3	2746	False	2804.65	0.754207	TOBS_TPAPI
TSTR_TOBS_TPAPP	TOBS	TPAPP	0	1.14897	0.0345821	0.965418	0.00613213	0.0106391	-85.2971	-82.5524	12	Ture	2.74472	0.00321806	TSTR_TPAPP
TSTR_TOBS_TPAPP	TPAPP	TPAPP	0	2.5101	0.00715594	0.992844	0.00999862	0.0274431	-21909.7	-18317.1	3530	False	3592.65	0.973539	TSTR_TOBS
TSTR_TOBS_TPAPP	TSTR	TPAPP	0	1.20597	0.0222593	0.977741	0.00441924	0.00781218	-474.227	-442.78	58	Ture	31.4471	0.0157525	TOBS_TPAPP
TSTR_TOBS_TPOL	TOBS	TSTR	0	1.22708	0.0530202	0.94698	0.003594	0.0062501	-6150.21	-5747.56	706	Ture	402.643	0.185713	TSTR_TPOL
TSTR_TOBS_TPOL	TPOL	TSTR	0	1.01709	0.167472	0.832528	0.00330773	0.00503026	-1362.97	-1316.99	154	Ture	45.9816	0.0356137	TSTR_TOBS
TSTR_TOBS_TPOL	TSTR	TSTR	0	2.60728	0.0113012	0.988699	0.00336918	0.00947337	-22831.1	-20044.9	2740	False	2786.25	0.75251	TOBS_TPOL
TSTR_TOBS_TROB	TOBS	TROB	0	1.14897	0.0345821	0.965418	0.00613213	0.0106391	-85.2971	-82.5524	12	Ture	2.74472	0.00321806	TSTR_TROB
TSTR_TOBS_TROB	TROB	TROB	0	2.51041	0.0071528	0.992847	0.00999666	0.0274353	-21911	-18319	3530	False	3591.95	0.973542	TSTR_TOBS
TSTR_TOBS_TROB	TSTR	TROB	0	1.20597	0.0222593	0.977741	0.00441924	0.00781218	-474.227	-442.78	58	Ture	31.4471	0.0157525	TOBS_TROB
TSTR_TOBS_TSEL	TOBS	TSEL	0	1.09746	0.0350983	0.964902	0.00641998	0.0109307	-91.994	-88.8558	13	Ture	3.13828	0.00348437	TSTR_TSEL
TSTR_TOBS_TSEL	TSEL	TSEL	0	2.51126	0.00714182	0.992858	0.00999398	0.0274381	-21905.8	-18313.2	3529	False	3592.6	0.973277	TSTR_TOBS
TSTR_TOBS_TSEL	TSTR	TSEL	0	1.20597	0.0222593	0.977741	0.00441924	0.00781218	-474.227	-442.78	58	Ture	31.4471	0.0157525	TOBS_TSEL
TSTR_TOBS_TSTE	TOBS	TSTR	0	1.40407	0.0339616	0.966038	0.00327538	0.00613771	-5813.85	-5388.48	659	Ture	425.37	0.176839	TSTR_TSTE
TSTR_TOBS_TSTE	TSTE	TSTR	0	1.49395	0.121485	0.878515	0.00416622	0.00759978	-2945.63	-2787.45	360	Ture	158.177	0.0878515	TSTR_TOBS
TSTR_TOBS_TSTE	TSTR	TSTR	0	2.75188	0.00627842	0.993722	0.00314257	0.00929734	-21836.5	-18978.1	2581	False	2858.39	0.712443	TOBS_TSTE
TSTR_TORI_THSU	THSU	THSU	0	2.0618	0.0106838	0.989316	0.0120646	0.0288728	-21137.1	-17978.9	3534	False	3158.24	0.971179	TSTR_TORI
TSTR_TORI_THSU	TORI	THSU	0	2.8747	0.000764763	0.999235	0.00325595	0.00976972	-101.541	-91.7752	13	Ture	9.76609	0.00360835	TSTR_THSU
TSTR_TORI_THSU	TSTR	THSU	0	1.65011	0.00348171	0.996518	0.00330316	0.00708157	-455.418	-414.757	53	Ture	40.6605	0.014671	TORI_THSU
TSTR_TORI_TMIN	TMIN	TMIN	0	2.06198	0.0106789	0.989321	0.0120636	0.028872	-21137.6	-17979.1	3534	False	3158.54	0.971184	TSTR_TORI
TSTR_TORI_TMIN	TORI	TMIN	0	2.8747	0.000764763	0.999235	0.00325595	0.00976972	-101.541	-91.7752	13	Ture	9.76609	0.00360835	TSTR_TMIN
TSTR_TORI_TMIN	TSTR	TMIN	0	1.65011	0.00348171	0.996518	0.00330316	0.00708157	-455.418	-414.757	53	Ture	40.6605	0.014671	TORI_TMIN
TSTR_TORI_TPAPP	TORI	TPAPP	0	2.8747	0.000764763	0.999235	0.00325595	0.00976972	-101.541	-91.7752	13	Ture	9.76609	0.00360835	TSTR_TPAPP
TSTR_TORI_TPAPP	TPAPP	TPAPP	0	2.06376	0.010669	0.989331	0.012058	0.0288806	-21135.9	-17977	3534	False	3158.98	0.971193	TSTR_TORI
TSTR_TORI_TPAPP	TSTR	TPAPP	0	1.65011	0.00348171	0.996518	0.00330316	0.00708157	-455.418	-414.757	53	Ture	40.6605	0.014671	TORI_TPAPP
TSTR_TORI_TROB	TORI	TROB	0	2.8747	0.000764763	0.999235	0.00325595	0.00976972	-101.541	-91.7752	13	Ture	9.76609	0.00360835	TSTR_TROB
TSTR_TORI_TROB	TROB	TROB	0	2.0618	0.0106838	0.989316	0.0120646	0.0288728	-21137.1	-17978.9	3534	False	3158.24	0.971179	TSTR_TORI
TSTR_TORI_TROB	TSTR	TROB	0	1.65011	0.00348171	0.996518	0.00330316	0.00708157	-455.418	-414.757	53	Ture	40.6605	0.014671	TORI_TROB
TSTR_TORI_TSEL	TORI	TSEL	0	2.67026	0.00109677	0.998903	0.00350523	0.0101026	-108.428	-98.0199	14	Ture	10.4078	0.00388462	TSTR_TSEL
TSTR_TORI_TSEL	TSEL	TSEL	0	2.0635	0.0106585	0.989341	0.0120595	0.028876	-21131.7	-17973	3533	False	3158.67	0.970929	TSTR_TORI
TSTR_TORI_TSEL	TSTR	TSEL	0	1.65011	0.00348171	0.996518	0.00330316	0.00708157	-455.418	-414.757	53	Ture	40.6605	0.014671	TORI_TSEL
TSTR_TPAPI_THSU	THSU	THSU	0	2.30936	0.00802482	0.991975	0.0110489	0.0285023	-21425.8	-18044.6	3529	False	3381.26	0.972411	TSTR_TPAPI
TSTR_TPAPI_THSU	TPAPI	THSU	0	0.928431	0.0507995	0.9492	0.00708297	0.0110068	-127.826	-123.442	18	Ture	4.38322	0.004746	TSTR_THSU
TSTR_TPAPI_THSU	TSTR	THSU	0	1.40178	0.129211	0.870789	0.00388833	0.00705235	-431.102	-415.195	53	Ture	15.907	0.01282	TPAPI_THSU
TSTR_TPAPI_TMIN	TMIN	TMIN	0	2.30963	0.00802103	0.991979	0.0110476	0.0285014	-21426.4	-18044.8	3529	False	3381.59	0.972415	TSTR_TPAPI
TSTR_TPAPI_TMIN	TPAPI	TMIN	0	0.928431	0.0507995	0.9492	0.00708297	0.0110068	-127.826	-123.442	18	Ture	4.38322	0.004746	TSTR_TMIN
TSTR_TPAPI_TMIN	TSTR	TMIN	0	1.40178	0.129211	0.870789	0.00388833	0.00705235	-431.102	-415.195	53	Ture	15.907	0.01282	TPAPI_TMIN
TSTR_TPAPI_TORI	TORI	TSTR	0	0.996912	0.281565	0.718435	0.00469761	0.00677535	-1928.89	-1887.91	237	Ture	40.9838	0.047297	TSTR_TPAPI
TSTR_TPAPI_TORI	TPAPI	TSTR	0	1.31905	0.111499	0.888501	0.00380262	0.0066151	-3997.99	-3795.25	473	Ture	202.74	0.116739	TSTR_TORI
TSTR_TPAPI_TORI	TSTR	TSTR	0	3.42737	0.0572883	0.942712	0.00388248	0.0130184	-22119.8	-19305.3	2890	False	2814.53	0.756788	TPAPI_TORI
TSTR_TPAPI_TPAPP	TPAPI	TPAPP	0	0.928431	0.0507995	0.9492	0.00708297	0.0110068	-127.826	-123.442	18	Ture	4.38322	0.004746	TSTR_TPAPP
TSTR_TPAPI_TPAPP	TPAPP	TPAPP	0	2.30712	0.00803723	0.991963	0.0110596	0.0285101	-21420.9	-18042.7	3529	False	3378.24	0.972399	TSTR_TPAPI
TSTR_TPAPI_TPAPP	TSTR	TPAPP	0	1.40178	0.129211	0.870789	0.00388833	0.00705235	-431.102	-415.195	53	Ture	15.907	0.01282	TPAPI_TPAPP
TSTR_TPAPI_TROB	TPAPI	TROB	0	0.928431	0.0507995	0.9492	0.00708297	0.0110068	-127.826	-123.442	18	Ture	4.38322	0.004746	TSTR_TROB
TSTR_TPAPI_TROB	TROB	TROB	0	2.30936	0.00802482	0.991975	0.0110489	0.0285023	-21425.8	-18044.6	3529	False	3381.26	0.972411	TSTR_TPAPI
TSTR_TPAPI_TROB	TSTR	TROB	0	1.40178	0.129211	0.870789	0.00388833	0.00705235	-431.102	-415.195	53	Ture	15.907	0.01282	TPAPI_TROB
TSTR_TPAPI_TSEL	TPAPI	TSEL	0	0.928431	0.0507995	0.9492	0.00708297	0.0110068	-127.826	-123.442	18	Ture	4.38322	0.004746	TSTR_TSEL
TSTR_TPAPI_TSEL	TSEL	TSEL	0	2.31146	0.00867246	0.991328	0.0110411	0.0284932	-21416.9	-18046.8	3529	False	3370.07	0.971776	TSTR_TPAPI
TSTR_TPAPI_TSEL	TSTR	TSEL	0	1.40178	0.129211	0.870789	0.00388833	0.00705235	-431.102	-415.195	53	Ture	15.907	0.01282	TPAPI_TSEL
TSTR_TPOL_THSU	THSU	THSU	0	2.30275	0.00811692	0.991883	0.0110641	0.0284906	-21423.5	-18047.5	3529	False	3376.02	0.972321	TSTR_TPOL
TSTR_TPOL_THSU	TPOL	THSU	0	1.18957	0.0286546	0.971345	0.00592286	0.0103442	-131.732	-125.677	18	Ture	6.05482	0.00485673	TSTR_THSU
TSTR_TPOL_THSU	TSTR	THSU	0	1.40178	0.129211	0.870789	0.00388833	0.00705235	-431.102	-415.195	53	Ture	15.907	0.01282	TPOL_THSU
TSTR_TPOL_TMIN	TMIN	TMIN	0	2.30301	0.00811313	0.991887	0.0110629	0.0284897	-21424	-18047.7	3529	False	3376.35	0.972325	TSTR_TPOL
TSTR_TPOL_TMIN	TPOL	TMIN	0	1.18957	0.0286546	0.971345	0.00592286	0.0103442	-131.732	-125.677	18	Ture	6.05482	0.00485673	TSTR_TMIN
TSTR_TPOL_TMIN	TSTR	TMIN	0	1.40178	0.129211	0.870789	0.00388833	0.00705235	-431.102	-415.195	53	Ture	15.907	0.01282	TPOL_TMIN
TSTR_TPOL_TORI	TORI	TSTR	0	1.02275	0.284579	0.715421	0.00460953	0.00669594	-1957.57	-1917.52	240	Ture	40.0498	0.0476947	TSTR_TPOL
TSTR_TPOL_TORI	TPOL	TSTR	0	1.38392	0.101932	0.898068	0.00366673	0.00655532	-4094.99	-3876.31	482	Ture	218.68	0.120241	TSTR_TORI
TSTR_TPOL_TORI	TSTR	TSTR	0	3.42875	0.0575122	0.942488	0.00388443	0.0130294	-22021.4	-19220.2	2878	False	2801.2	0.753467	TPOL_TORI
TSTR_TPOL_TPAPI	TPAPI	TSTR	0	1.59765	0.599111	0.400889	0.00622866	0.00924612	-116.53	-122.408	17	Ture	-5.87758	0.00189309	TSTR_TPOL
TSTR_TPOL_TPAPI	TPOL	TSTR	0	1.04093	0.296179	0.703821	0.00718897	0.0103689	-123.167	-125.592	18	Ture	-2.42457	0.00351911	TSTR_TPAPI
TSTR_TPOL_TPAPI	TSTR	TSTR	0	4.40785	0.000114974	0.999885	0.0058402	0.0258183	-24952.6	-18933.9	3565	False	6018.67	0.990164	TPOL_TPAPI
TSTR_TPOL_TPAPP	TPAPP	TPAPP	0	2.31127	0.0080955	0.991904	0.0110397	0.0284858	-21433.4	-18053.8	3530	False	3379.61	0.972617	TSTR_TPOL
TSTR_TPOL_TPAPP	TPOL	TPAPP	0	1.2654	0.0245638	0.975436	0.00556793	0.010021	-125.591	-119.671	17	Ture	5.9196	0.00460623	TSTR_TPAPP
TSTR_TPOL_TPAPP	TSTR	TPAPP	0	1.40178	0.129211	0.870789	0.00388833	0.00705235	-431.102	-415.195	53	Ture	15.907	0.01282	TPOL_TPAPP
TSTR_TPOL_TROB	TPOL	TROB	0	1.18957	0.0286546	0.971345	0.00592286	0.0103442	-131.732	-125.677	18	Ture	6.05482	0.00485673	TSTR_TROB
TSTR_TPOL_TROB	TROB	TROB	0	2.30275	0.00811692	0.991883	0.0110641	0.0284906	-21423.5	-18047.5	3529	False	3376.02	0.972321	TSTR_TPOL
TSTR_TPOL_TROB	TSTR	TROB	0	1.40178	0.129211	0.870789	0.00388833	0.00705235	-431.102	-415.195	53	Ture	15.907	0.01282	TPOL_TROB
TSTR_TPOL_TSEL	TPOL	TSEL	0	0.798008	0.0887529	0.911247	0.00824058	0.0119677	-122.932	-120.429	18	Ture	2.50297	0.00455624	TSTR_TSEL
TSTR_TPOL_TSEL	TSEL	TSEL	0	2.30301	0.00811313	0.991887	0.0110629	0.0284897	-21424	-18047.7	3529	False	3376.35	0.972325	TSTR_TPOL
TSTR_TPOL_TSEL	TSTR	TSEL	0	1.40178	0.129211	0.870789	0.00388833	0.00705235	-431.102	-415.195	53	Ture	15.907	0.01282	TPOL_TSEL
TSTR_TROB_THSU	THSU	TSTR	0	0	0	0	0	0	0	0	0	Ture	0	0	TSTR_TROB
TSTR_TROB_THSU	TROB	TSTR	0	0	0	0	0	0	0	0	0	Ture	0	0	TSTR_THSU
TSTR_TROB_THSU	TSTR	TSTR	0	5.31334	0.000594336	0.999406	0.0115979	0.0634102	-20059.3	-12650.3	3600	False	7408.93	0.999406	TROB_THSU
TSTR_TROB_TPAPP	TPAPP	TSTR	0	0	0	0	0	0	0	0	1	Ture	0	0	TSTR_TROB
TSTR_TROB_TPAPP	TROB	TSTR	0	2.7553	5.15854e-08	1	0.00248853	0.00893527	-16.0377	-14.1778	2	Ture	1.85986	0.000555556	TSTR_TPAPP
TSTR_TROB_TPAPP	TSTR	TSTR	0	4.7107	1.65693e-08	1	0.0103771	0.0508341	-20998.9	-14230.1	3597	False	6768.77	0.999167	TROB_TPAPP
TSTR_TSEL_THSU	THSU	TSTR	0	29.5145	0.666667	0.333333	0.00099008	0.0107308	-27.004	-20.1092	3	Ture	6.89485	0.000277778	TSTR_TSEL
TSTR_TSEL_THSU	TSEL	TSTR	0	0	0	0	0	0	0	0	0	Ture	0	0	TSTR_THSU
TSTR_TSEL_THSU	TSTR	TSTR	0	5.21374	1.90528e-10	1	0.0114195	0.0613771	-20202.5	-12874.2	3597	False	7328.25	0.999167	TSEL_THSU
TSTR_TSEL_TPAPP	TPAPP	TSTR	0	0	0	0	0	0	0	0	1	Ture	0	0	TSTR_TSEL
TSTR_TSEL_TPAPP	TSEL	TSTR	0	3.12927	9.59444e-10	1	0.00186335	0.00744988	-16.9854	-14.9051	2	Ture	2.08032	0.000555556	TSTR_TPAPP
TSTR_TSEL_TPAPP	TSTR	TSTR	0	4.7162	1.63981e-08	1	0.0103614	0.0508192	-21007.4	-14232.2	3597	False	6775.17	0.999167	TSEL_TPAPP
TSTR_TSEL_TROB	TROB	TSTR	0	29.5145	0.666667	0.333333	0.00099008	0.0107308	-27.004	-20.1092	3	Ture	6.89485	0.000277778	TSTR_TSEL
TSTR_TSEL_TROB	TSEL	TSTR	0	0	0	0	0	0	0	0	0	Ture	0	0	TSTR_TROB
TSTR_TSEL_TROB	TSTR	TSTR	0	5.21231	1.99772e-10	1	0.0114442	0.0614468	-20187.2	-12866.1	3597	False	7321.17	0.999167	TSEL_TROB
TSTR_TSTE_TBLE	TBLE	TSTR	0	1.42881	0.0528909	0.947109	0.00310338	0.00572925	-1351.1	-1268.59	153	Ture	82.5057	0.0402521	TSTR_TSTE
TSTR_TSTE_TBLE	TSTE	TSTR	0	1.68969	0.122578	0.877422	0.00447676	0.00873474	-2895.76	-2739.58	367	Ture	156.18	0.0894483	TSTR_TBLE
TSTR_TSTE_TBLE	TSTR	TSTR	0	3.55459	0.102027	0.897973	0.00470626	0.0154517	-22084.6	-19519.4	3080	False	2565.24	0.768266	TSTE_TBLE
TSTR_TSTE_THSU	THSU	THSU	0	2.47725	0.00676271	0.993237	0.0102646	0.0279252	-21736.6	-18152.8	3522	False	3583.79	0.971717	TSTR_TSTE
TSTR_TSTE_THSU	TSTE	THSU	0	1.11615	0.0262317	0.973768	0.00614875	0.0104763	-230.927	-217.202	31	Ture	13.7248	0.00838523	TSTR_THSU
TSTR_TSTE_THSU	TSTR	THSU	0	1.9238	0.0987255	0.901275	0.0030988	0.00683685	-390.669	-370.78	47	Ture	19.8889	0.0117666	TSTE_THSU
TSTR_TSTE_TMIN	TMIN	TMIN	0	2.47755	0.0067597	0.99324	0.0102633	0.0279244	-21737.2	-18153.1	3522	False	3584.16	0.97172	TSTR_TSTE
TSTR_TSTE_TMIN	TSTE	TMIN	0	1.11615	0.0262317	0.973768	0.00614875	0.0104763	-230.927	-217.202	31	Ture	13.7248	0.00838523	TSTR_TMIN
TSTR_TSTE_TMIN	TSTR	TMIN	0	1.9238	0.0987255	0.901275	0.0030988	0.00683685	-390.669	-370.78	47	Ture	19.8889	0.0117666	TSTE_TMIN
TSTR_TSTE_TORI	TORI	TSTR	0	1.28272	0.181664	0.818336	0.00374016	0.0061815	-2510.66	-2421.51	297	Ture	89.1495	0.0675127	TSTR_TSTE
TSTR_TSTE_TORI	TSTE	TSTR	0	0.94719	0.213554	0.786446	0.00652699	0.00952937	-4539.85	-4377.66	600	Ture	162.2	0.131074	TSTR_TORI
TSTR_TSTE_TORI	TSTR	TSTR	0	3.35581	0.0511824	0.948818	0.00391288	0.0128558	-20737.4	-18123.6	2703	False	2613.77	0.712404	TSTE_TORI
TSTR_TSTE_TPAPI	TPAPI	TSTR	0	1.66159	0.0486114	0.951389	0.00280923	0.00558157	-1281.13	-1201.26	144	Ture	79.8734	0.0380555	TSTR_TSTE
TSTR_TSTE_TPAPI	TSTE	TSTR	0	1.73833	0.103121	0.896879	0.00436906	0.00875977	-2863.65	-2692.65	361	Ture	171.006	0.089937	TSTR_TPAPI
TSTR_TSTE_TPAPI	TSTR	TSTR	0	3.52303	0.101827	0.898173	0.00474078	0.0154631	-22171.9	-19609.9	3095	False	2561.99	0.772179	TSTE_TPAPI
TSTR_TSTE_TPAPP	TPAPP	TPAPP	0	2.47191	0.00677322	0.993227	0.0102817	0.027933	-21731.5	-18150.9	3522	False	3580.57	0.971707	TSTR_TSTE
TSTR_TSTE_TPAPP	TSTE	TPAPP	0	1.11615	0.0262317	0.973768	0.00614875	0.0104763	-230.927	-217.202	31	Ture	13.7248	0.00838523	TSTR_TPAPP
TSTR_TSTE_TPAPP	TSTR	TPAPP	0	1.9238	0.0987255	0.901275	0.0030988	0.00683685	-390.669	-370.78	47	Ture	19.8889	0.0117666	TSTE_TPAPP
TSTR_TSTE_TPOL	TPOL	TSTR	0	1.42881	0.0528909	0.947109	0.00310338	0.00572925	-1351.1	-1268.59	153	Ture	82.5057	0.0402521	TSTR_TSTE
TSTR_TSTE_TPOL	TSTE	TSTR	0	1.68969	0.122578	0.877422	0.00447676	0.00873474	-2895.76	-2739.58	367	Ture	156.18	0.0894483	TSTR_TPOL
TSTR_TSTE_TPOL	TSTR	TSTR	0	3.55459	0.102027	0.897973	0.00470626	0.0154517	-22084.6	-19519.4	3080	False	2565.24	0.768266	TSTE_TPOL
TSTR_TSTE_TROB	TROB	TROB	0	2.47725	0.00676271	0.993237	0.0102646	0.0279252	-21736.6	-18152.8	3522	False	3583.79	0.971717	TSTR_TSTE
TSTR_TSTE_TROB	TSTE	TROB	0	1.11615	0.0262317	0.973768	0.00614875	0.0104763	-230.927	-217.202	31	Ture	13.7248	0.00838523	TSTR_TROB
TSTR_TSTE_TROB	TSTR	TROB	0	1.9238	0.0987255	0.901275	0.0030988	0.00683685	-390.669	-370.78	47	Ture	19.8889	0.0117666	TSTE_TROB
TSTR_TSTE_TSEL	TSEL	TSEL	0	2.47925	0.0073689	0.992631	0.0102578	0.0279161	-21727.8	-18155.2	3522	False	3572.67	0.971124	TSTR_TSTE
TSTR_TSTE_TSEL	TSTE	TSEL	0	1.11615	0.0262317	0.973768	0.00614875	0.0104763	-230.927	-217.202	31	Ture	13.7248	0.00838523	TSTR_TSEL
TSTR_TSTE_TSEL	TSTR	TSEL	0	1.9238	0.0987255	0.901275	0.0030988	0.00683685	-390.669	-370.78	47	Ture	19.8889	0.0117666	TSTE_TSEL
TSTR_TTEN_TBLE	TSTR	TSTR	0	2.61325	0.011295	0.988705	0.00336145	0.0094661	-22855.5	-20063.7	2742	False	2791.81	0.753064	TTEN_TBLE
TSTR_TTEN_TBLE	TBLE	TSTR	0	0.977543	0.181596	0.818404	0.00340848	0.00513309	-1353.23	-1310.75	154	Ture	42.4763	0.0350095	TSTR_TTEN
TSTR_TTEN_TBLE	TTEN	TSTR	0	1.23158	0.0510024	0.948998	0.00356735	0.00622622	-6141.91	-5736.66	704	Ture	405.254	0.185582	TSTR_TBLE
TSTR_TTEN_THSU	TSTR	THSU	0	0.975416	0.0583388	0.941661	0.00545833	0.00861246	-462.536	-438.959	59	Ture	23.5775	0.0154328	TTEN_THSU
TSTR_TTEN_THSU	THSU	THSU	0	2.50439	0.00722047	0.99278	0.0100214	0.0274577	-21892.7	-18308.1	3529	False	3584.53	0.9732	TSTR_TTEN
TSTR_TTEN_THSU	TTEN	THSU	0	1.03273	0.0512518	0.948748	0.00682234	0.0111547	-83.2933	-81.4166	12	Ture	1.87675	0.00316249	TSTR_THSU
TSTR_TTEN_TMIN	TSTR	TMIN	0	0.975416	0.0583388	0.941661	0.00545833	0.00861246	-462.536	-438.959	59	Ture	23.5775	0.0154328	TTEN_TMIN
TSTR_TTEN_TMIN	TMIN	TMIN	0	2.5047	0.00721732	0.992783	0.0100202	0.0274568	-21893.2	-18308.3	3529	False	3584.91	0.973203	TSTR_TTEN
TSTR_TTEN_TMIN	TTEN	TMIN	0	1.03273	0.0512518	0.948748	0.00682234	0.0111547	-83.2933	-81.4166	12	Ture	1.87675	0.00316249	TSTR_TMIN
TSTR_TTEN_TOBS	TSTR	TSTR	0	4.2882	4.0147e-06	0.999996	0.00510107	0.0226628	-26206.6	-20008.3	3591	False	6198.33	0.997496	TTEN_TOBS
TSTR_TTEN_TOBS	TOBS	TSTR	0	2.35551	0.296515	0.703485	0.00558052	0.0132253	-29.9011	-31.6468	5	Ture	-1.74571	0.000977062	TSTR_TTEN
TSTR_TTEN_TOBS	TTEN	TSTR	0	9.56488	0.74979	0.25021	0.00154646	0.00524536	-33.7289	-32.617	4	Ture	1.11189	0.000278011	TSTR_TOBS
TSTR_TTEN_TORI	TSTR	TSTR	0	2.4587	0.00719629	0.992804	0.00371468	0.0100543	-24006.7	-21043.4	2924	False	2963.33	0.806377	TTEN_TORI
TSTR_TTEN_TORI	TORI	TSTR	0	0.502622	0.401063	0.598937	0.00507667	0.0060659	-215.354	-218.378	27	Ture	-3.02389	0.00449203	TSTR_TTEN
TSTR_TTEN_TORI	TTEN	TSTR	0	1.8006	0.0881004	0.9119	0.00403834	0.00818056	-5275.36	-4933.71	649	Ture	341.655	0.164395	TSTR_TORI
TSTR_TTEN_TPAPI	TSTR	TSTR	0	2.61729	0.0113078	0.988692	0.00335627	0.00946403	-22910.8	-20108.9	2748	False	2801.98	0.754702	TTEN_TPAPI
TSTR_TTEN_TPAPI	TPAPI	TSTR	0	1.12543	0.191714	0.808286	0.00328144	0.00513753	-1313.17	-1276.34	150	Ture	36.8218	0.0336786	TSTR_TTEN
TSTR_TTEN_TPAPI	TTEN	TSTR	0	1.19043	0.0515069	0.948493	0.00363773	0.00625762	-6117.09	-5713.28	702	Ture	403.807	0.184956	TSTR_TPAPI
TSTR_TTEN_TPAPP	TSTR	TPAPP	0	1.02022	0.0502033	0.949797	0.00521864	0.00841701	-458.661	-434.13	58	Ture	24.5313	0.0153023	TTEN_TPAPP
TSTR_TTEN_TPAPP	TPAPP	TPAPP	0	2.50808	0.00720556	0.992794	0.0100127	0.0274577	-21900	-18313.3	3530	False	3586.66	0.97349	TSTR_TTEN
TSTR_TTEN_TPAPP	TTEN	TPAPP	0	1.03273	0.0512518	0.948748	0.00682234	0.0111547	-83.2933	-81.4166	12	Ture	1.87675	0.00316249	TSTR_TPAPP
TSTR_TTEN_TPOL	TSTR	TSTR	0	2.61325	0.011295	0.988705	0.00336145	0.0094661	-22855.5	-20063.7	2742	False	2791.81	0.753064	TTEN_TPOL
TSTR_TTEN_TPOL	TPOL	TSTR	0	0.977543	0.181596	0.818404	0.00340848	0.00513309	-1353.23	-1310.75	154	Ture	42.4763	0.0350095	TSTR_TTEN
TSTR_TTEN_TPOL	TTEN	TSTR	0	1.23158	0.0510024	0.948998	0.00356735	0.00622622	-6141.91	-5736.66	704	Ture	405.254	0.185582	TSTR_TPOL
TSTR_TTEN_TROB	TSTR	TROB	0	0.975416	0.0583388	0.941661	0.00545833	0.00861246	-462.536	-438.959	59	Ture	23.5775	0.0154328	TTEN_TROB
TSTR_TTEN_TROB	TROB	TROB	0	2.50439	0.00722047	0.99278	0.0100214	0.0274577	-21892.7	-18308.1	3529	False	3584.53	0.9732	TSTR_TTEN
TSTR_TTEN_TROB	TTEN	TROB	0	1.03273	0.0512518	0.948748	0.00682234	0.0111547	-83.2933	-81.4166	12	Ture	1.87675	0.00316249	TSTR_TROB
TSTR_TTEN_TSEL	TSTR	TSEL	0	1.02022	0.0502033	0.949797	0.00521864	0.00841701	-458.661	-434.13	58	Ture	24.5313	0.0153023	TTEN_TSEL
TSTR_TTEN_TSEL	TSEL	TSEL	0	2.5047	0.00721732	0.992783	0.0100202	0.0274568	-21893.2	-18308.3	3529	False	3584.91	0.973203	TSTR_TTEN
TSTR_TTEN_TSEL	TTEN	TSEL	0	3.27743	0.452577	0.547423	0.00542649	0.0125445	-82.2345	-85.2754	13	Ture	-3.04095	0.00197681	TSTR_TSEL
TSTR_TTEN_TSTE	TSTR	TSTR	0	2.74926	0.00630571	0.993694	0.00314413	0.00929539	-21843.9	-18986.6	2582	False	2857.35	0.7127	TTEN_TSTE
TSTR_TTEN_TSTE	TSTE	TSTR	0	1.42319	0.116198	0.883802	0.004257	0.00766674	-2952.14	-2796.61	362	Ture	155.522	0.0888712	TSTR_TTEN
TSTR_TTEN_TSTE	TTEN	TSTR	0	1.37791	0.0357353	0.964265	0.00332111	0.00615709	-5777.63	-5359.79	656	Ture	417.84	0.17571	TSTR_TSTE
TSTR_TTIB_TBLE	TSTR	TTIB	0	2.41573	0.28946	0.71054	0.00274712	0.006068	-269.32	-267.415	33	Ture	1.90426	0.00651329	TTIB_TBLE
TSTR_TTIB_TBLE	TBLE	TTIB	0	2.85426	0.00354222	0.996458	0.00229905	0.00714667	-16594.6	-14401.2	1828	Ture	2193.4	0.505979	TSTR_TTIB
TSTR_TTIB_TBLE	TTIB	TTIB	0	1.31657	0.0818151	0.918185	0.00676937	0.0118898	-12834.5	-11929.3	1739	False	905.168	0.443534	TSTR_TBLE
TSTR_TTIB_TDAL	TSTR	TTIB	0	2.76867	0.00649176	0.993508	0.00226042	0.00663571	-102.001	-93.882	12	Ture	8.11873	0.00331169	TTIB_TDAL
TSTR_TTIB_TDAL	TDAL	TTIB	0	2.7895	0.00355075	0.996449	0.00236731	0.00722909	-17127.3	-14885.8	1895	Ture	2241.55	0.52452	TSTR_TTIB
TSTR_TTIB_TDAL	TTIB	TTIB	0	1.70698	0.0210626	0.978937	0.00500024	0.0104624	-13303.5	-12046.6	1693	False	1256.87	0.460373	TSTR_TDAL
TSTR_TTIB_THSU	TSTR	THSU	0	3.98698	0.220221	0.779779	0.00276334	0.0086923	-89.6393	-87.4027	12	Ture	2.23662	0.00259926	TTIB_THSU
TSTR_TTIB_THSU	THSU	THSU	0	3.79639	0.00306263	0.996937	0.00682079	0.0265774	-23641.5	-18485.5	3519	False	5155.97	0.974506	TSTR_TTIB
TSTR_TTIB_THSU	TTIB	THSU	0	1.75852	0.133884	0.866116	0.00577946	0.0113212	-496.848	-476.154	69	Ture	20.6932	0.0166006	TSTR_THSU
TSTR_TTIB_TMIN	TSTR	TMIN	0	3.98698	0.220221	0.779779	0.00276334	0.0086923	-89.6393	-87.4027	12	Ture	2.23662	0.00259926	TTIB_TMIN
TSTR_TTIB_TMIN	TMIN	TMIN	0	3.79703	0.00306262	0.996937	0.00681964	0.0265766	-23642.4	-18485.8	3519	False	5156.6	0.974506	TSTR_TTIB
TSTR_TTIB_TMIN	TTIB	TMIN	0	1.75852	0.133884	0.866116	0.00577946	0.0113212	-496.848	-476.154	69	Ture	20.6932	0.0166006	TSTR_TMIN
TSTR_TTIB_TOBS	TSTR	TTIB	0	3.02138	0.00262966	0.99737	0.00207136	0.00658695	-112.538	-102.024	13	Ture	10.5133	0.00360162	TTIB_TOBS
TSTR_TTIB_TOBS	TOBS	TTIB	0	2.79622	0.00354244	0.996458	0.00236162	0.0072261	-17132.1	-14887.4	1895	Ture	2244.75	0.524524	TSTR_TTIB
TSTR_TTIB_TOBS	TTIB	TTIB	0	1.71747	0.020612	0.979388	0.00497167	0.0104419	-13308.9	-12046.1	1692	False	1262.83	0.460312	TSTR_TOBS
TSTR_TTIB_TORI	TSTR	TTIB	0	2.94549	0.0552422	0.944758	0.00212473	0.00637893	-109.607	-102.859	13	Ture	6.7487	0.00341163	TTIB_TORI
TSTR_TTIB_TORI	TORI	TTIB	0	2.84822	0.00354355	0.996456	0.00231675	0.00718822	-17019.5	-14773.5	1878	Ture	2246.01	0.519818	TSTR_TTIB
TSTR_TTIB_TORI	TTIB	TTIB	0	1.01305	0.1206	0.8794	0.00856044	0.0132618	-12064.2	-11350.1	1709	False	714.052	0.417471	TSTR_TORI
TSTR_TTIB_TPAPI	TSTR	TTIB	0	2.03067	0.285094	0.714906	0.0032378	0.00643646	-231.38	-231.288	29	Ture	0.0918325	0.00575896	TTIB_TPAPI
TSTR_TTIB_TPAPI	TPAPI	TTIB	0	2.85578	0.00353381	0.996466	0.00230387	0.00716097	-16558.7	-14370.2	1825	Ture	2188.45	0.505153	TSTR_TTIB
TSTR_TTIB_TPAPI	TTIB	TTIB	0	1.34787	0.0822203	0.91778	0.00668642	0.0118616	-12900.8	-11985.6	1746	False	915.144	0.445123	TSTR_TPAPI
TSTR_TTIB_TPAPP	TSTR	TPAPP	0	3.98698	0.220221	0.779779	0.00276334	0.0086923	-89.6393	-87.4027	12	Ture	2.23662	0.00259926	TTIB_TPAPP
TSTR_TTIB_TPAPP	TPAPP	TPAPP	0	3.79529	0.00306345	0.996937	0.00682279	0.0265852	-23640	-18483.5	3519	False	5156.54	0.974505	TSTR_TTIB
TSTR_TTIB_TPAPP	TTIB	TPAPP	0	1.75852	0.133884	0.866116	0.00577946	0.0113212	-496.848	-476.154	69	Ture	20.6932	0.0166006	TSTR_TPAPP
TSTR_TTIB_TPOL	TSTR	TTIB	0	2.41573	0.28946	0.71054	0.00274712	0.006068	-269.32	-267.415	33	Ture	1.90426	0.00651329	TTIB_TPOL
TSTR_TTIB_TPOL	TPOL	TTIB	0	2.85426	0.00354222	0.996458	0.00229905	0.00714667	-16594.6	-14401.2	1828	Ture	2193.4	0.505979	TSTR_TTIB
TSTR_TTIB_TPOL	TTIB	TTIB	0	1.31657	0.0818151	0.918185	0.00676937	0.0118898	-12834.5	-11929.3	1739	False	905.168	0.443534	TSTR_TPOL
TSTR_TTIB_TROB	TSTR	TROB	0	3.98698	0.220221	0.779779	0.00276334	0.0086923	-89.6393	-87.4027	12	Ture	2.23662	0.00259926	TTIB_TROB
TSTR_TTIB_TROB	TROB	TROB	0	3.79639	0.00306263	0.996937	0.00682079	0.0265774	-23641.5	-18485.5	3519	False	5155.97	0.974506	TSTR_TTIB
TSTR_TTIB_TROB	TTIB	TROB	0	1.75852	0.133884	0.866116	0.00577946	0.0113212	-496.848	-476.154	69	Ture	20.6932	0.0166006	TSTR_TROB
TSTR_TTIB_TSEL	TSTR	TSEL	0	3.98698	0.220221	0.779779	0.00276334	0.0086923	-89.6393	-87.4027	12	Ture	2.23662	0.00259926	TTIB_TSEL
TSTR_TTIB_TSEL	TSEL	TSEL	0	3.79807	0.00306258	0.996937	0.0068178	0.0265799	-23637	-18479.6	3518	False	5157.37	0.974229	TSTR_TTIB
TSTR_TTIB_TSEL	TTIB	TSEL	0	1.76038	0.132074	0.867926	0.00577337	0.0113656	-504.388	-482.554	70	Ture	21.8341	0.0168763	TSTR_TSEL
TSTR_TTIB_TSTE	TSTR	TTIB	0	1.80976	0.0582752	0.941725	0.00368917	0.0078873	-1835.69	-1700.67	222	Ture	135.022	0.058073	TTIB_TSTE
TSTR_TTIB_TSTE	TSTE	TTIB	0	3.07358	0.00286385	0.997136	0.00215807	0.00715051	-16112.5	-13847.6	1758	Ture	2264.89	0.486935	TSTR_TTIB
TSTR_TTIB_TSTE	TTIB	TTIB	0	1.50092	0.0382205	0.96178	0.00570247	0.0110208	-12434.2	-11358.4	1620	False	1075.79	0.432801	TSTR_TSTE
TSTR_TTIB_TTEN	TSTR	TTIB	0	1.84381	0.0251238	0.974876	0.00339426	0.00740817	-95.2775	-91.2392	12	Ture	4.03826	0.00324959	TTIB_TTEN
TSTR_TTIB_TTEN	TTEN	TTIB	0	2.78318	0.00355645	0.996444	0.0023714	0.00722802	-17125.3	-14886.4	1895	Ture	2238.93	0.524517	TSTR_TTIB
TSTR_TTIB_TTEN	TTIB	TTIB	0	1.701	0.021334	0.978666	0.00500711	0.0104646	-13298.5	-12045.9	1693	False	1252.58	0.460245	TSTR_TTEN
TSTR_TTIB_TWUW	TSTR	TTIB	0	1.84381	0.0251238	0.974876	0.00339426	0.00740817	-95.2775	-91.2392	12	Ture	4.03826	0.00324959	TTIB_TWUW
TSTR_TTIB_TWUW	TTIB	TTIB	0	1.70871	0.0210359	0.978964	0.00499715	0.0104616	-13312.7	-12054	1694	False	1258.72	0.460657	TSTR_TWUW
TSTR_TTIB_TWUW	TWUW	TTIB	0	2.79037	0.00354641	0.996454	0.00236529	0.00722617	-17121.7	-14879.5	1894	Ture	2242.28	0.524245	TSTR_TTIB
TSTR_TWUW_TBLE	TSTR	TSTR	0	2.63407	0.0112229	0.988777	0.00333491	0.00944708	-22866.8	-20060.1	2740	False	2806.65	0.752569	TWUW_TBLE
TSTR_TWUW_TBLE	TBLE	TSTR	0	0.900995	0.200221	0.799779	0.00369369	0.00534489	-1343.74	-1306.76	155	Ture	36.9863	0.0344349	TSTR_TWUW
TSTR_TWUW_TBLE	TWUW	TSTR	0	1.22727	0.0530421	0.946958	0.00359183	0.00624828	-6141.63	-5739.82	705	Ture	401.809	0.185446	TSTR_TBLE
TSTR_TWUW_THSU	TSTR	THSU	0	1.38146	0.0133955	0.986605	0.00387335	0.00739355	-477.314	-441.372	57	Ture	35.9426	0.0156212	TWUW_THSU
TSTR_TWUW_THSU	THSU	THSU	0	2.50821	0.00714119	0.992859	0.0100054	0.0274467	-21913.7	-18321.3	3531	False	3592.4	0.973829	TSTR_TWUW
TSTR_TWUW_THSU	TWUW	THSU	0	1.03281	0.0512362	0.948764	0.00682179	0.0111543	-83.2949	-81.4175	12	Ture	1.8774	0.00316255	TSTR_THSU
TSTR_TWUW_TMIN	TSTR	TMIN	0	1.38146	0.0133955	0.986605	0.00387335	0.00739355	-477.314	-441.372	57	Ture	35.9426	0.0156212	TWUW_TMIN
TSTR_TWUW_TMIN	TMIN	TMIN	0	2.50853	0.00714129	0.992859	0.0100041	0.0274458	-21914.3	-18321.5	3531	False	3592.77	0.973829	TSTR_TWUW
TSTR_TWUW_TMIN	TWUW	TMIN	0	1.03281	0.0512362	0.948764	0.00682179	0.0111543	-83.2949	-81.4175	12	Ture	1.8774	0.00316255	TSTR_TMIN
TSTR_TWUW_TOBS	TSTR	TSTR	0	4.3286	3.57013e-06	0.999996	0.00509424	0.0227924	-26172.2	-19972.9	3592	False	6199.36	0.997774	TWUW_TOBS
TSTR_TWUW_TOBS	TOBS	TSTR	0	6.37518	0.200837	0.799163	0.00226379	0.0135026	-35.6354	-31.4393	5	Ture	4.19618	0.00110995	TSTR_TWUW
TSTR_TWUW_TOBS	TWUW	TSTR	0	6.16385	0.334731	0.665269	0.000500001	0.00206158	-35.6512	-30.0071	3	Ture	5.64412	0.000554391	TSTR_TOBS
TSTR_TWUW_TORI	TSTR	TSTR	0	2.45971	0.00718697	0.992813	0.00371315	0.010054	-24016.7	-21050.8	2925	False	2965.9	0.806661	TWUW_TORI
TSTR_TWUW_TORI	TORI	TSTR	0	0.599895	0.321586	0.678414	0.00438942	0.00552612	-230.381	-231.771	28	Ture	-1.3899	0.00527656	TSTR_TWUW
TSTR_TWUW_TORI	TWUW	TSTR	0	1.80703	0.08788	0.91212	0.00402348	0.00816685	-5261	-4920.66	647	Ture	340.346	0.163928	TSTR_TORI
TSTR_TWUW_TPAPI	TSTR	TSTR	0	2.63806	0.0112464	0.988754	0.00333176	0.00944835	-22926.3	-20110.6	2747	False	2815.64	0.754474	TWUW_TPAPI
TSTR_TWUW_TPAPI	TPAPI	TSTR	0	1.1109	0.196592	0.803408	0.00332437	0.00516671	-1310.43	-1274.65	150	Ture	35.7895	0.0334753	TSTR_TWUW
TSTR_TWUW_TPAPI	TWUW	TSTR	0	1.20235	0.0488397	0.95116	0.00360168	0.00623192	-6137.3	-5727.21	703	Ture	410.085	0.18574	TSTR_TPAPI
TSTR_TWUW_TPAPP	TSTR	TPAPP	0	1.38146	0.0133955	0.986605	0.00387335	0.00739355	-477.314	-441.372	57	Ture	35.9426	0.0156212	TWUW_TPAPP
TSTR_TWUW_TPAPP	TPAPP	TPAPP	0	2.50531	0.00716871	0.992831	0.010017	0.0274545	-21908.2	-18319.3	3531	False	3588.92	0.973802	TSTR_TWUW
TSTR_TWUW_TPAPP	TWUW	TPAPP	0	1.03281	0.0512362	0.948764	0.00682179	0.0111543	-83.2949	-81.4175	12	Ture	1.8774	0.00316255	TSTR_TPAPP
TSTR_TWUW_TPOL	TSTR	TSTR	0	2.63407	0.0112229	0.988777	0.00333491	0.00944708	-22866.8	-20060.1	2740	False	2806.65	0.752569	TWUW_TPOL
TSTR_TWUW_TPOL	TPOL	TSTR	0	0.900995	0.200221	0.799779	0.00369369	0.00534489	-1343.74	-1306.76	155	Ture	36.9863	0.0344349	TSTR_TWUW
TSTR_TWUW_TPOL	TWUW	TSTR	0	1.22727	0.0530421	0.946958	0.00359183	0.00624828	-6141.63	-5739.82	705	Ture	401.809	0.185446	TSTR_TPOL
TSTR_TWUW_TROB	TSTR	TROB	0	1.38146	0.0133955	0.986605	0.00387335	0.00739355	-477.314	-441.372	57	Ture	35.9426	0.0156212	TWUW_TROB
TSTR_TWUW_TROB	TROB	TROB	0	2.50821	0.00714119	0.992859	0.0100054	0.0274467	-21913.7	-18321.3	3531	False	3592.4	0.973829	TSTR_TWUW
TSTR_TWUW_TROB	TWUW	TROB	0	1.03281	0.0512362	0.948764	0.00682179	0.0111543	-83.2949	-81.4175	12	Ture	1.8774	0.00316255	TSTR_TROB
TSTR_TWUW_TSEL	TSTR	TSEL	0	1.38146	0.0133955	0.986605	0.00387335	0.00739355	-477.314	-441.372	57	Ture	35.9426	0.0156212	TWUW_TSEL
TSTR_TWUW_TSEL	TSEL	TSEL	0	2.51043	0.00778413	0.992216	0.0099973	0.0274376	-21904.9	-18323.7	3531	False	3581.22	0.973198	TSTR_TWUW
TSTR_TWUW_TSEL	TWUW	TSEL	0	1.03281	0.0512362	0.948764	0.00682179	0.0111543	-83.2949	-81.4175	12	Ture	1.8774	0.00316255	TSTR_TSEL
TSTR_TWUW_TSTE	TSTR	TSTR	0	2.75179	0.00630908	0.993691	0.00314268	0.00929578	-21853	-18993.7	2583	False	2859.32	0.712973	TWUW_TSTE
TSTR_TWUW_TSTE	TSTE	TSTR	0	1.40446	0.118532	0.881468	0.00431546	0.00770913	-2929.98	-2777.17	360	Ture	152.818	0.0881468	TSTR_TWUW
TSTR_TWUW_TSTE	TWUW	TSTR	0	1.40423	0.033547	0.966453	0.00326651	0.00612297	-5801.03	-5375.27	657	Ture	425.76	0.176378	TSTR_TSTE
TSTR_TWUW_TTEN	TSTR	TSTR	0	4.57324	3.15042e-06	0.999997	0.00518173	0.0244513	-26007	-19473.6	3593	False	6533.37	0.998052	TWUW_TTEN
TSTR_TWUW_TTEN	TTEN	TSTR	0	13.3266	0.500002	0.499998	0.00168696	0.0129275	-30.6025	-25.4009	4	Ture	5.20158	0.000555554	TSTR_TWUW
TSTR_TWUW_TTEN	TWUW	TSTR	0	7.59793	8.21347e-11	1	0.00173007	0.0118423	-24.8071	-19.5179	3	Ture	5.28924	0.000833333	TSTR_TTEN
TTEN_TBLE_THSU	TBLE	THSU	0	0.585902	0.748784	0.251216	0.0121773	0.0133759	-103.968	-109.853	17	Ture	-5.88519	0.0011863	TTEN_THSU
TTEN_TBLE_THSU	THSU	THSU	0	3.97113	0.00243018	0.99757	0.00835737	0.0340461	-22461.1	-17018.6	3577	False	5442.5	0.991196	TTEN_TBLE
TTEN_TBLE_THSU	TTEN	THSU	0	5.92919	0.250538	0.749462	0.00141559	0.00678171	-49.7284	-46.1305	6	Ture	3.5979	0.0012491	TBLE_THSU
TTEN_TBLE_TMIN	TBLE	TMIN	0	0.585902	0.748784	0.251216	0.0121773	0.0133759	-103.968	-109.853	17	Ture	-5.88519	0.0011863	TTEN_TMIN
TTEN_TBLE_TMIN	TMIN	TMIN	0	3.97167	0.00243053	0.997569	0.00835624	0.0340453	-22461.8	-17018.8	3577	False	5443.02	0.991196	TTEN_TBLE
TTEN_TBLE_TMIN	TTEN	TMIN	0	5.92919	0.250538	0.749462	0.00141559	0.00678171	-49.7284	-46.1305	6	Ture	3.5979	0.0012491	TBLE_TMIN
TTEN_TBLE_TORI	TBLE	TTEN	0	1.23021	0.0762013	0.923799	0.0038198	0.00655651	-5713.47	-5382.02	669	Ture	331.45	0.171673	TTEN_TORI
TTEN_TBLE_TORI	TORI	TTEN	0	0.718756	0.203072	0.796928	0.00288156	0.00391141	-747.917	-731.71	81	Ture	16.2069	0.0179309	TTEN_TBLE
TTEN_TBLE_TORI	TTEN	TTEN	0	1.934	0.0105134	0.989487	0.00222228	0.00513531	-26864.5	-24340.2	2850	False	2524.24	0.783344	TBLE_TORI
TTEN_TBLE_TPAPI	TBLE	TTEN	0	2.59009	0.000286015	0.999714	0.00376278	0.0110644	-139.145	-123.255	18	Ture	15.8904	0.00499857	TTEN_TPAPI
TTEN_TBLE_TPAPI	TPAPI	TTEN	0	6.01026	0.125073	0.874927	0.00200151	0.0106818	-94.939	-82.4561	12	Ture	12.4828	0.00291642	TTEN_TBLE
TTEN_TBLE_TPAPI	TTEN	TTEN	0	3.96224	9.63313e-05	0.999904	0.00477909	0.0197312	-26599.8	-20880.3	3570	False	5719.49	0.991571	TBLE_TPAPI
TTEN_TBLE_TPAPP	TBLE	TPAPP	0	0.716708	0.736831	0.263169	0.0105972	0.0119752	-101.064	-106.825	16	Ture	-5.76117	0.00116964	TTEN_TPAPP
TTEN_TBLE_TPAPP	TPAPP	TPAPP	0	3.97506	0.00243035	0.99757	0.0083491	0.0340398	-22472.6	-17024.7	3578	False	5447.9	0.991473	TTEN_TBLE
TTEN_TBLE_TPAPP	TTEN	TPAPP	0	5.92919	0.250538	0.749462	0.00141559	0.00678171	-49.7284	-46.1305	6	Ture	3.5979	0.0012491	TBLE_TPAPP
TTEN_TBLE_TPOL	TBLE	TTEN	0	0	0	0	0	0	0	0	0	Ture	0	0	TTEN_TPOL
TTEN_TBLE_TPOL	TPOL	TTEN	0	0	0	0	0	0	0	0	0	Ture	0	0	TTEN_TBLE
TTEN_TBLE_TPOL	TTEN	TTEN	0	5.08546	1.40315e-08	1	0.00769622	0.0400918	-23084.3	-15951.2	3600	False	7133.08	1	TBLE_TPOL
TTEN_TBLE_TROB	TBLE	TROB	0	0.585902	0.748784	0.251216	0.0121773	0.0133759	-103.968	-109.853	17	Ture	-5.88519	0.0011863	TTEN_TROB
TTEN_TBLE_TROB	TROB	TROB	0	3.97113	0.00243018	0.99757	0.00835737	0.0340461	-22461.1	-17018.6	3577	False	5442.5	0.991196	TTEN_TBLE
TTEN_TBLE_TROB	TTEN	TROB	0	5.92919	0.250538	0.749462	0.00141559	0.00678171	-49.7284	-46.1305	6	Ture	3.5979	0.0012491	TBLE_TROB
TTEN_TBLE_TSEL	TBLE	TSEL	0	0.71493	0.696641	0.303359	0.0106235	0.0122025	-107.217	-112.975	17	Ture	-5.75816	0.00143253	TTEN_TSEL
TTEN_TBLE_TSEL	TSEL	TSEL	0	3.97167	0.00243053	0.997569	0.00835624	0.0340453	-22461.8	-17018.8	3577	False	5443.02	0.991196	TTEN_TBLE
TTEN_TBLE_TSEL	TTEN	TSEL	0	5.92919	0.250538	0.749462	0.00141559	0.00678171	-49.7284	-46.1305	6	Ture	3.5979	0.0012491	TBLE_TSEL
TTEN_THSU_TPAPP	THSU	TTEN	0	2.7553	5.15854e-08	1	0.00248853	0.00893527	-16.0377	-14.1778	2	Ture	1.85986	0.000555556	TTEN_TPAPP
TTEN_THSU_TPAPP	TPAPP	TTEN	0	0	0	0	0	0	0	0	1	Ture	0	0	TTEN_THSU
TTEN_THSU_TPAPP	TTEN	TTEN	0	4.78046	1.46351e-08	1	0.0102213	0.0507211	-21079.5	-14246.1	3597	False	6833.41	0.999167	THSU_TPAPP
TTEN_TMIN_THSU	THSU	TTEN	0	1.63635	8.61658e-05	0.999914	0.000626839	0.00148539	-22.4254	-21.3552	2	Ture	1.07021	0.000555508	TTEN_TMIN
TTEN_TMIN_THSU	TMIN	TTEN	0	0	0	0	0	0	0	0	0	Ture	0	0	TTEN_THSU
TTEN_TMIN_THSU	TTEN	TTEN	0	5.28366	1.37438e-10	1	0.0112707	0.0612492	-20289	-12892.8	3598	False	7396.21	0.999444	TMIN_THSU
TTEN_TMIN_TPAPP	TMIN	TTEN	0	3.12927	9.59444e-10	1	0.00186335	0.00744988	-16.9854	-14.9051	2	Ture	2.08032	0.000555556	TTEN_TPAPP
TTEN_TMIN_TPAPP	TPAPP	TTEN	0	0	0	0	0	0	0	0	1	Ture	0	0	TTEN_TMIN
TTEN_TMIN_TPAPP	TTEN	TTEN	0	4.77892	1.46269e-08	1	0.0102223	0.0507189	-21079.4	-14246.4	3597	False	6833.03	0.999167	TMIN_TPAPP
TTEN_TMIN_TROB	TMIN	TTEN	0	0	0	0	0	0	0	0	0	Ture	0	0	TTEN_TROB
TTEN_TMIN_TROB	TROB	TTEN	0	1.63635	8.61658e-05	0.999914	0.000626839	0.00148539	-22.4254	-21.3552	2	Ture	1.07021	0.000555508	TTEN_TMIN
TTEN_TMIN_TROB	TTEN	TTEN	0	5.27862	1.44805e-10	1	0.0112997	0.0613205	-20271.6	-12884.5	3598	False	7387.18	0.999444	TMIN_TROB
TTEN_TMIN_TSEL	TMIN	TTEN	0	0	0	0	0	0	0	0	0	Ture	0	0	TTEN_TSEL
TTEN_TMIN_TSEL	TSEL	TTEN	0	0	0	0	0	0	0	0	1	Ture	0	0	TTEN_TMIN
TTEN_TMIN_TSEL	TTEN	TTEN	0	5.55004	8.26839e-06	0.999992	0.0116511	0.0663897	-19991.3	-12316.3	3599	False	7674.99	0.999714	TMIN_TSEL
TTEN_TOBS_TBLE	TBLE	TBLE	0	2.49388	0.00479596	0.995204	0.00570473	0.0156517	-26415.8	-22666.6	3591	False	3749.18	0.992716	TTEN_TOBS
TTEN_TOBS_TBLE	TOBS	TBLE	0	3.61714	0.42683	0.57317	0.00496884	0.0136703	-23.5079	-24.9539	4	Ture	-1.44605	0.000636856	TTEN_TBLE
TTEN_TOBS_TBLE	TTEN	TBLE	0	2.84696	0.578911	0.421089	0.00257428	0.00527444	-37.7809	-40.8394	5	Ture	-3.05848	0.000584845	TOBS_TBLE
TTEN_TOBS_THSU	THSU	THSU	0	4.24427	9.97604e-06	0.99999	0.0112985	0.0494605	-20503.5	-14415.1	3594	False	6088.44	0.998323	TTEN_TOBS
TTEN_TOBS_THSU	TOBS	THSU	0	6.11388	0.48359	0.51641	0.00573776	0.0183437	-16.7236	-16.8922	3	Ture	-0.168631	0.000430342	TTEN_THSU
TTEN_TOBS_THSU	TTEN	THSU	0	6.16959	0.334723	0.665277	0.0005	0.00206325	-35.6541	-30.0022	3	Ture	5.65184	0.000554398	TOBS_THSU
TTEN_TOBS_TMIN	TMIN	TMIN	0	4.24467	9.97673e-06	0.99999	0.0112974	0.0494597	-20504.1	-14415.2	3594	False	6088.84	0.998323	TTEN_TOBS
TTEN_TOBS_TMIN	TOBS	TMIN	0	6.11388	0.48359	0.51641	0.00573776	0.0183437	-16.7236	-16.8922	3	Ture	-0.168631	0.000430342	TTEN_TMIN
TTEN_TOBS_TMIN	TTEN	TMIN	0	6.16959	0.334723	0.665277	0.0005	0.00206325	-35.6541	-30.0022	3	Ture	5.65184	0.000554398	TOBS_TMIN
TTEN_TOBS_TORI	TOBS	TORI	0	1.29872	0.479719	0.520281	0.00665243	0.0100009	-38.3059	-41.4692	6	Ture	-3.16329	0.000867135	TTEN_TORI
TTEN_TOBS_TORI	TORI	TORI	0	2.89921	0.00179163	0.998208	0.00471584	0.0145321	-27424.6	-23180.3	3588	False	4244.3	0.994881	TTEN_TOBS
TTEN_TOBS_TORI	TTEN	TORI	0	7.46053	0.831926	0.168074	0.00405033	0.00908187	-41.994	-42.6259	6	Ture	-0.631996	0.000280123	TOBS_TORI
TTEN_TOBS_TPAPI	TOBS	TPAPI	0	6.11921	0.678823	0.321177	0.00538653	0.0138037	-24.1042	-24.8763	4	Ture	-0.772044	0.000356863	TTEN_TPAPI
TTEN_TOBS_TPAPI	TPAPI	TPAPI	0	2.50475	0.00466389	0.995336	0.00567426	0.0156277	-26453.3	-22684	3592	False	3769.36	0.993124	TTEN_TOBS
TTEN_TOBS_TPAPI	TTEN	TPAPI	0	9.56488	0.74979	0.25021	0.00154646	0.00524536	-33.7289	-32.617	4	Ture	1.11189	0.000278011	TOBS_TPAPI
TTEN_TOBS_TPAPP	TOBS	TPAPP	0	70.1592	0.5	0.5	0.000500006	0.0175412	-24.1556	-11.4797	2	Ture	12.676	0.000277778	TTEN_TPAPP
TTEN_TOBS_TPAPP	TPAPP	TPAPP	0	4.24784	9.95956e-06	0.99999	0.011289	0.0494544	-20513.9	-14420	3595	False	6093.83	0.998601	TTEN_TOBS
TTEN_TOBS_TPAPP	TTEN	TPAPP	0	6.16959	0.334723	0.665277	0.0005	0.00206325	-35.6541	-30.0022	3	Ture	5.65184	0.000554398	TOBS_TPAPP
TTEN_TOBS_TPOL	TOBS	TPOL	0	3.61714	0.42683	0.57317	0.00496884	0.0136703	-23.5079	-24.9539	4	Ture	-1.44605	0.000636856	TTEN_TPOL
TTEN_TOBS_TPOL	TPOL	TPOL	0	2.49388	0.00479596	0.995204	0.00570473	0.0156517	-26415.8	-22666.6	3591	False	3749.18	0.992716	TTEN_TOBS
TTEN_TOBS_TPOL	TTEN	TPOL	0	2.84696	0.578911	0.421089	0.00257428	0.00527444	-37.7809	-40.8394	5	Ture	-3.05848	0.000584845	TOBS_TPOL
TTEN_TOBS_TROB	TOBS	TROB	0	6.11388	0.48359	0.51641	0.00573776	0.0183437	-16.7236	-16.8922	3	Ture	-0.168631	0.000430342	TTEN_TROB
TTEN_TOBS_TROB	TROB	TROB	0	4.24427	9.97604e-06	0.99999	0.0112985	0.0494605	-20503.5	-14415.1	3594	False	6088.44	0.998323	TTEN_TOBS
TTEN_TOBS_TROB	TTEN	TROB	0	6.16959	0.334723	0.665277	0.0005	0.00206325	-35.6541	-30.0022	3	Ture	5.65184	0.000554398	TOBS_TROB
TTEN_TOBS_TSEL	TOBS	TSEL	0	70.1592	0.5	0.5	0.000500006	0.0175412	-24.1556	-11.4797	2	Ture	12.676	0.000277778	TTEN_TSEL
TTEN_TOBS_TSEL	TSEL	TSEL	0	4.24467	9.97673e-06	0.99999	0.0112974	0.0494597	-20504.1	-14415.2	3594	False	6088.84	0.998323	TTEN_TOBS
TTEN_TOBS_TSEL	TTEN	TSEL	0	9.56488	0.74979	0.25021	0.00154646	0.00524536	-33.7289	-32.617	4	Ture	1.11189	0.000278011	TOBS_TSEL
TTEN_TOBS_TSTE	TOBS	TSTE	0	5.49231	0.717226	0.282774	0.00327239	0.00773624	-28.1586	-29.5084	4	Ture	-1.34977	0.000314194	TTEN_TSTE
TTEN_TOBS_TSTE	TSTE	TSTE	0	1.97545	0.0116955	0.988305	0.00720156	0.0167377	-25332.5	-22191	3592	False	3141.46	0.986108	TTEN_TOBS
TTEN_TOBS_TSTE	TTEN	TSTE	0	9.56488	0.74979	0.25021	0.00154646	0.00524536	-33.7289	-32.617	4	Ture	1.11189	0.000278011	TOBS_TSTE
TTEN_TORI_THSU	THSU	THSU	0	3.81447	0.00136737	0.998633	0.00887695	0.0351079	-22197	-16827.1	3583	False	5369.94	0.993917	TTEN_TORI
TTEN_TORI_THSU	TORI	THSU	0	7.79638	0.914239	0.0857614	0.00842163	0.0138875	-75.032	-76.1574	12	Ture	-1.12543	0.000285871	TTEN_THSU
TTEN_TORI_THSU	TTEN	THSU	0	4.61347	0.0015884	0.998412	0.0018193	0.00813762	-41.7252	-36.5031	5	Ture	5.22204	0.00138668	TORI_THSU
TTEN_TORI_TMIN	TMIN	TMIN	0	3.81496	0.00136743	0.998633	0.00887581	0.0351071	-22197.7	-16827.3	3583	False	5370.43	0.993917	TTEN_TORI
TTEN_TORI_TMIN	TORI	TMIN	0	7.79638	0.914239	0.0857614	0.00842163	0.0138875	-75.032	-76.1574	12	Ture	-1.12543	0.000285871	TTEN_TMIN
TTEN_TORI_TMIN	TTEN	TMIN	0	4.61347	0.0015884	0.998412	0.0018193	0.00813762	-41.7252	-36.5031	5	Ture	5.22204	0.00138668	TORI_TMIN
TTEN_TORI_TPAPP	TORI	TPAPP	0	8.90769	0.90594	0.0940601	0.00737097	0.0133365	-70.8327	-70.5816	11	Ture	0.251157	0.000287406	TTEN_TPAPP
TTEN_TORI_TPAPP	TPAPP	TPAPP	0	3.81746	0.00136991	0.99863	0.00887079	0.0351058	-22206.5	-16832.2	3584	False	5374.28	0.994192	TTEN_TORI
TTEN_TORI_TPAPP	TTEN	TPAPP	0	4.61347	0.0015884	0.998412	0.0018193	0.00813762	-41.7252	-36.5031	5	Ture	5.22204	0.00138668	TORI_TPAPP
TTEN_TORI_TROB	TORI	TROB	0	7.79638	0.914239	0.0857614	0.00842163	0.0138875	-75.032	-76.1574	12	Ture	-1.12543	0.000285871	TTEN_TROB
TTEN_TORI_TROB	TROB	TROB	0	3.81447	0.00136737	0.998633	0.00887695	0.0351079	-22197	-16827.1	3583	False	5369.94	0.993917	TTEN_TORI
TTEN_TORI_TROB	TTEN	TROB	0	4.61347	0.0015884	0.998412	0.0018193	0.00813762	-41.7252	-36.5031	5	Ture	5.22204	0.00138668	TORI_TROB
TTEN_TORI_TSEL	TORI	TSEL	0	8.90769	0.90594	0.0940601	0.00737097	0.0133365	-70.8327	-70.5816	11	Ture	0.251157	0.000287406	TTEN_TSEL
TTEN_TORI_TSEL	TSEL	TSEL	0	3.81496	0.00136743	0.998633	0.00887581	0.0351071	-22197.7	-16827.3	3583	False	5370.43	0.993917	TTEN_TORI
TTEN_TORI_TSEL	TTEN	TSEL	0	2.9207	0.00315902	0.996841	0.00287372	0.00924663	-46.4355	-42.4102	6	Ture	4.02535	0.0016614	TORI_TSEL
TTEN_TPAPI_THSU	THSU	THSU	0	3.98392	0.0024419	0.997558	0.00834396	0.0340693	-22464.8	-17013.8	3577	False	5451	0.991185	TTEN_TPAPI
TTEN_TPAPI_THSU	TPAPI	THSU	0	0.547371	0.771893	0.228107	0.0130345	0.0140774	-102.16	-108.115	17	Ture	-5.95533	0.00107717	TTEN_THSU
TTEN_TPAPI_THSU	TTEN	THSU	0	5.92919	0.250538	0.749462	0.00141559	0.00678171	-49.7284	-46.1305	6	Ture	3.5979	0.0012491	TPAPI_THSU
TTEN_TPAPI_TMIN	TMIN	TMIN	0	3.98446	0.00244226	0.997558	0.00834283	0.0340684	-22465.5	-17013.9	3577	False	5451.52	0.991184	TTEN_TPAPI
TTEN_TPAPI_TMIN	TPAPI	TMIN	0	0.547371	0.771893	0.228107	0.0130345	0.0140774	-102.16	-108.115	17	Ture	-5.95533	0.00107717	TTEN_TMIN
TTEN_TPAPI_TMIN	TTEN	TMIN	0	5.92919	0.250538	0.749462	0.00141559	0.00678171	-49.7284	-46.1305	6	Ture	3.5979	0.0012491	TPAPI_TMIN
TTEN_TPAPI_TORI	TORI	TTEN	0	0.803062	0.16911	0.83089	0.00259256	0.00368799	-742.119	-722.853	79	Ture	19.2661	0.0182334	TTEN_TPAPI
TTEN_TPAPI_TORI	TPAPI	TTEN	0	1.24634	0.0724001	0.9276	0.00373927	0.00647037	-5686.55	-5351.24	663	Ture	335.312	0.170833	TTEN_TORI
TTEN_TPAPI_TORI	TTEN	TTEN	0	1.91417	0.0106176	0.989382	0.00223757	0.00514153	-26926.8	-24401.7	2858	False	2525.08	0.78546	TPAPI_TORI
TTEN_TPAPI_TPAPP	TPAPI	TPAPP	0	9.05167	0.935934	0.0640664	0.00887307	0.0137105	-102.726	-102.494	16	Ture	0.231203	0.000284739	TTEN_TPAPP
TTEN_TPAPI_TPAPP	TPAPP	TPAPP	0	3.98638	0.00244316	0.997557	0.00833883	0.0340674	-22474.3	-17018.9	3578	False	5455.39	0.991461	TTEN_TPAPI
TTEN_TPAPI_TPAPP	TTEN	TPAPP	0	5.92919	0.250538	0.749462	0.00141559	0.00678171	-49.7284	-46.1305	6	Ture	3.5979	0.0012491	TPAPI_TPAPP
TTEN_TPAPI_TROB	TPAPI	TROB	0	0.547371	0.771893	0.228107	0.0130345	0.0140774	-102.16	-108.115	17	Ture	-5.95533	0.00107717	TTEN_TROB
TTEN_TPAPI_TROB	TROB	TROB	0	3.98392	0.0024419	0.997558	0.00834396	0.0340693	-22464.8	-17013.8	3577	False	5451	0.991185	TTEN_TPAPI
TTEN_TPAPI_TROB	TTEN	TROB	0	5.92919	0.250538	0.749462	0.00141559	0.00678171	-49.7284	-46.1305	6	Ture	3.5979	0.0012491	TPAPI_TROB
TTEN_TPAPI_TSEL	TPAPI	TSEL	0	9.05167	0.935934	0.0640664	0.00887307	0.0137105	-102.726	-102.494	16	Ture	0.231203	0.000284739	TTEN_TSEL
TTEN_TPAPI_TSEL	TSEL	TSEL	0	3.98446	0.00244226	0.997558	0.00834283	0.0340684	-22465.5	-17013.9	3577	False	5451.52	0.991184	TTEN_TPAPI
TTEN_TPAPI_TSEL	TTEN	TSEL	0	1.50363	0.342028	0.657972	0.00558199	0.00998743	-45.9848	-48.5441	7	Ture	-2.5593	0.00127939	TPAPI_TSEL
TTEN_TPOL_THSU	THSU	THSU	0	3.97113	0.00243018	0.99757	0.00835737	0.0340461	-22461.1	-17018.6	3577	False	5442.5	0.991196	TTEN_TPOL
TTEN_TPOL_THSU	TPOL	THSU	0	0.585902	0.748784	0.251216	0.0121773	0.0133759	-103.968	-109.853	17	Ture	-5.88519	0.0011863	TTEN_THSU
TTEN_TPOL_THSU	TTEN	THSU	0	5.92919	0.250538	0.749462	0.00141559	0.00678171	-49.7284	-46.1305	6	Ture	3.5979	0.0012491	TPOL_THSU
TTEN_TPOL_TMIN	TMIN	TMIN	0	3.97167	0.00243053	0.997569	0.00835624	0.0340453	-22461.8	-17018.8	3577	False	5443.02	0.991196	TTEN_TPOL
TTEN_TPOL_TMIN	TPOL	TMIN	0	0.585902	0.748784	0.251216	0.0121773	0.0133759	-103.968	-109.853	17	Ture	-5.88519	0.0011863	TTEN_TMIN
TTEN_TPOL_TMIN	TTEN	TMIN	0	5.92919	0.250538	0.749462	0.00141559	0.00678171	-49.7284	-46.1305	6	Ture	3.5979	0.0012491	TPOL_TMIN
TTEN_TPOL_TORI	TORI	TTEN	0	0.718756	0.203072	0.796928	0.00288156	0.00391141	-747.917	-731.71	81	Ture	16.2069	0.0179309	TTEN_TPOL
TTEN_TPOL_TORI	TPOL	TTEN	0	1.23021	0.0762013	0.923799	0.0038198	0.00655651	-5713.47	-5382.02	669	Ture	331.45	0.171673	TTEN_TORI
TTEN_TPOL_TORI	TTEN	TTEN	0	1.934	0.0105134	0.989487	0.00222228	0.00513531	-26864.5	-24340.2	2850	False	2524.24	0.783344	TPOL_TORI
TTEN_TPOL_TPAPI	TPAPI	TTEN	0	6.01026	0.125073	0.874927	0.00200151	0.0106818	-94.939	-82.4561	12	Ture	12.4828	0.00291642	TTEN_TPOL
TTEN_TPOL_TPAPI	TPOL	TTEN	0	2.59009	0.000286015	0.999714	0.00376278	0.0110644	-139.145	-123.255	18	Ture	15.8904	0.00499857	TTEN_TPAPI
TTEN_TPOL_TPAPI	TTEN	TTEN	0	3.96224	9.63313e-05	0.999904	0.00477909	0.0197312	-26599.8	-20880.3	3570	False	5719.49	0.991571	TPOL_TPAPI
TTEN_TPOL_TPAPP	TPAPP	TPAPP	0	3.97506	0.00243035	0.99757	0.0083491	0.0340398	-22472.6	-17024.7	3578	False	5447.9	0.991473	TTEN_TPOL
TTEN_TPOL_TPAPP	TPOL	TPAPP	0	0.716708	0.736831	0.263169	0.0105972	0.0119752	-101.064	-106.825	16	Ture	-5.76117	0.00116964	TTEN_TPAPP
TTEN_TPOL_TPAPP	TTEN	TPAPP	0	5.92919	0.250538	0.749462	0.00141559	0.00678171	-49.7284	-46.1305	6	Ture	3.5979	0.0012491	TPOL_TPAPP
TTEN_TPOL_TROB	TPOL	TROB	0	0.585902	0.748784	0.251216	0.0121773	0.0133759	-103.968	-109.853	17	Ture	-5.88519	0.0011863	TTEN_TROB
TTEN_TPOL_TROB	TROB	TROB	0	3.97113	0.00243018	0.99757	0.00835737	0.0340461	-22461.1	-17018.6	3577	False	5442.5	0.991196	TTEN_TPOL
TTEN_TPOL_TROB	TTEN	TROB	0	5.92919	0.250538	0.749462	0.00141559	0.00678171	-49.7284	-46.1305	6	Ture	3.5979	0.0012491	TPOL_TROB
TTEN_TPOL_TSEL	TPOL	TSEL	0	0.71493	0.696641	0.303359	0.0106235	0.0122025	-107.217	-112.975	17	Ture	-5.75816	0.00143253	TTEN_TSEL
TTEN_TPOL_TSEL	TSEL	TSEL	0	3.97167	0.00243053	0.997569	0.00835624	0.0340453	-22461.8	-17018.8	3577	False	5443.02	0.991196	TTEN_TPOL
TTEN_TPOL_TSEL	TTEN	TSEL	0	5.92919	0.250538	0.749462	0.00141559	0.00678171	-49.7284	-46.1305	6	Ture	3.5979	0.0012491	TPOL_TSEL
TTEN_TROB_THSU	THSU	TTEN	0	0	0	0	0	0	0	0	0	Ture	0	0	TTEN_TROB
TTEN_TROB_THSU	TROB	TTEN	0	0	0	0	0	0	0	0	0	Ture	0	0	TTEN_THSU
TTEN_TROB_THSU	TTEN	TTEN	0	5.36153	0.000593572	0.999406	0.0114901	0.0633063	-20118	-12662.2	3600	False	7455.85	0.999406	TROB_THSU
TTEN_TROB_TPAPP	TPAPP	TTEN	0	0	0	0	0	0	0	0	1	Ture	0	0	TTEN_TROB
TTEN_TROB_TPAPP	TROB	TTEN	0	2.7553	5.15854e-08	1	0.00248853	0.00893527	-16.0377	-14.1778	2	Ture	1.85986	0.000555556	TTEN_TPAPP
TTEN_TROB_TPAPP	TTEN	TTEN	0	4.77113	1.48331e-08	1	0.0102413	0.0507356	-21069.3	-14244	3597	False	6825.27	0.999167	TROB_TPAPP
TTEN_TSEL_THSU	THSU	TTEN	0	1.63635	8.61658e-05	0.999914	0.000626839	0.00148539	-22.4254	-21.3552	2	Ture	1.07021	0.000555508	TTEN_TSEL
TTEN_TSEL_THSU	TSEL	TTEN	0	0	0	0	0	0	0	0	1	Ture	0	0	TTEN_THSU
TTEN_TSEL_THSU	TTEN	TTEN	0	5.26619	1.54815e-10	1	0.0113058	0.0612786	-20264.4	-12885.8	3597	False	7378.57	0.999167	TSEL_THSU
TTEN_TSEL_TPAPP	TPAPP	TTEN	0	0	0	0	0	0	0	0	1	Ture	0	0	TTEN_TSEL
TTEN_TSEL_TPAPP	TSEL	TTEN	0	3.12927	9.59444e-10	1	0.00186335	0.00744988	-16.9854	-14.9051	2	Ture	2.08032	0.000555556	TTEN_TPAPP
TTEN_TSEL_TPAPP	TTEN	TTEN	0	4.77754	1.47266e-08	1	0.0102253	0.0507207	-21077.9	-14246.1	3597	False	6831.77	0.999167	TSEL_TPAPP
TTEN_TSEL_TROB	TROB	TTEN	0	1.63635	8.61658e-05	0.999914	0.000626839	0.00148539	-22.4254	-21.3552	2	Ture	1.07021	0.000555508	TTEN_TSEL
TTEN_TSEL_TROB	TSEL	TTEN	0	0	0	0	0	0	0	0	1	Ture	0	0	TTEN_TROB
TTEN_TSEL_TROB	TTEN	TTEN	0	5.2639	1.62044e-10	1	0.0113313	0.0613483	-20248.7	-12877.6	3597	False	7371.04	0.999167	TSEL_TROB
TTEN_TSTE_TBLE	TBLE	TTEN	0	1.55412	0.0588405	0.94116	0.00365841	0.00712267	-454.417	-429.885	55	Ture	24.5319	0.0143788	TTEN_TSTE
TTEN_TSTE_TBLE	TSTE	TTEN	0	1.50726	0.0234815	0.976519	0.00416655	0.00818897	-4387.43	-4019.38	529	Ture	368.043	0.143494	TTEN_TBLE
TTEN_TSTE_TBLE	TTEN	TTEN	0	2.35466	0.00704837	0.992952	0.00343745	0.00900023	-25330.3	-22373.8	3016	False	2956.58	0.831873	TSTE_TBLE
TTEN_TSTE_THSU	THSU	THSU	0	4.10456	0.00329956	0.9967	0.00793093	0.0331276	-22672.8	-17146.9	3563	False	5525.91	0.986457	TTEN_TSTE
TTEN_TSTE_THSU	TSTE	THSU	0	1.44883	0.750928	0.249072	0.0103456	0.0134968	-193.318	-201.495	31	Ture	-8.17708	0.00214479	TTEN_THSU
TTEN_TSTE_THSU	TTEN	THSU	0	5.92919	0.250538	0.749462	0.00141559	0.00678171	-49.7284	-46.1305	6	Ture	3.5979	0.0012491	TSTE_THSU
TTEN_TSTE_TMIN	TMIN	TMIN	0	4.10514	0.00329999	0.9967	0.00792982	0.0331268	-22673.5	-17147	3563	False	5526.46	0.986456	TTEN_TSTE
TTEN_TSTE_TMIN	TSTE	TMIN	0	1.44883	0.750928	0.249072	0.0103456	0.0134968	-193.318	-201.495	31	Ture	-8.17708	0.00214479	TTEN_TMIN
TTEN_TSTE_TMIN	TTEN	TMIN	0	5.92919	0.250538	0.749462	0.00141559	0.00678171	-49.7284	-46.1305	6	Ture	3.5979	0.0012491	TSTE_TMIN
TTEN_TSTE_TORI	TORI	TTEN	0	1.16476	0.0775868	0.922413	0.00186065	0.00320465	-580.2	-555.614	59	Ture	24.5854	0.0151173	TTEN_TSTE
TTEN_TSTE_TORI	TSTE	TTEN	0	1.187	0.099313	0.900687	0.00511801	0.00857612	-7624.8	-7179.91	956	Ture	444.892	0.239182	TTEN_TORI
TTEN_TSTE_TORI	TTEN	TTEN	0	2.08443	0.00838715	0.991613	0.00209672	0.00508345	-24524.7	-22128.9	2585	False	2395.87	0.712033	TSTE_TORI
TTEN_TSTE_TPAPI	TPAPI	TTEN	0	1.89882	0.0361848	0.963815	0.00282312	0.00625127	-405.49	-379.197	47	Ture	26.2931	0.0125831	TTEN_TSTE
TTEN_TSTE_TPAPI	TSTE	TTEN	0	1.52856	0.0220932	0.977907	0.00411676	0.00816889	-4380.08	-4006.76	527	Ture	373.323	0.143155	TTEN_TPAPI
TTEN_TSTE_TPAPI	TTEN	TTEN	0	2.3317	0.00722636	0.992774	0.00347708	0.00905047	-25366.7	-22414.3	3026	False	2952.48	0.834481	TSTE_TPAPI
TTEN_TSTE_TPAPP	TPAPP	TPAPP	0	4.10799	0.00330177	0.996698	0.00792569	0.033126	-22682.3	-17152	3564	False	5530.23	0.986731	TTEN_TSTE
TTEN_TSTE_TPAPP	TSTE	TPAPP	0	1.20351	0.75189	0.24811	0.0106731	0.0132818	-188.244	-195.881	30	Ture	-7.63702	0.00206758	TTEN_TPAPP
TTEN_TSTE_TPAPP	TTEN	TPAPP	0	5.92919	0.250538	0.749462	0.00141559	0.00678171	-49.7284	-46.1305	6	Ture	3.5979	0.0012491	TSTE_TPAPP
TTEN_TSTE_TPOL	TPOL	TTEN	0	1.55412	0.0588405	0.94116	0.00365841	0.00712267	-454.417	-429.885	55	Ture	24.5319	0.0143788	TTEN_TSTE
TTEN_TSTE_TPOL	TSTE	TTEN	0	1.50726	0.0234815	0.976519	0.00416655	0.00818897	-4387.43	-4019.38	529	Ture	368.043	0.143494	TTEN_TPOL
TTEN_TSTE_TPOL	TTEN	TTEN	0	2.35466	0.00704837	0.992952	0.00343745	0.00900023	-25330.3	-22373.8	3016	False	2956.58	0.831873	TSTE_TPOL
TTEN_TSTE_TROB	TROB	TROB	0	4.10456	0.00329956	0.9967	0.00793093	0.0331276	-22672.8	-17146.9	3563	False	5525.91	0.986457	TTEN_TSTE
TTEN_TSTE_TROB	TSTE	TROB	0	1.44883	0.750928	0.249072	0.0103456	0.0134968	-193.318	-201.495	31	Ture	-8.17708	0.00214479	TTEN_TROB
TTEN_TSTE_TROB	TTEN	TROB	0	5.92919	0.250538	0.749462	0.00141559	0.00678171	-49.7284	-46.1305	6	Ture	3.5979	0.0012491	TSTE_TROB
TTEN_TSTE_TSEL	TSEL	TSEL	0	4.10514	0.00329999	0.9967	0.00792982	0.0331268	-22673.5	-17147	3563	False	5526.46	0.986456	TTEN_TSTE
TTEN_TSTE_TSEL	TSTE	TSEL	0	1.20351	0.75189	0.24811	0.0106731	0.0132818	-188.244	-195.881	30	Ture	-7.63702	0.00206758	TTEN_TSEL
TTEN_TSTE_TSEL	TTEN	TSEL	0	1.50363	0.342028	0.657972	0.00558199	0.00998743	-45.9848	-48.5441	7	Ture	-2.5593	0.00127939	TSTE_TSEL
TTIB_TBLE_THSU	TBLE	THSU	0	2.32941	0.212731	0.787269	0.00553325	0.0121266	-127.377	-126.725	19	Ture	0.652353	0.00415503	TTIB_THSU
TTIB_TBLE_THSU	THSU	THSU	0	3.28646	0.00194184	0.998058	0.00674038	0.0230889	-23948	-19365.1	3499	False	4582.91	0.970057	TTIB_TBLE
TTIB_TBLE_THSU	TTIB	THSU	0	2.35563	0.208122	0.791878	0.0060555	0.0133517	-559.361	-539.435	82	Ture	19.9256	0.0180372	TBLE_THSU
TTIB_TBLE_TMIN	TBLE	TMIN	0	2.32941	0.212731	0.787269	0.00553325	0.0121266	-127.377	-126.725	19	Ture	0.652353	0.00415503	TTIB_TMIN
TTIB_TBLE_TMIN	TMIN	TMIN	0	3.28701	0.00194141	0.998059	0.00673926	0.0230881	-23948.9	-19365.4	3499	False	4583.53	0.970058	TTIB_TBLE
TTIB_TBLE_TMIN	TTIB	TMIN	0	2.35563	0.208122	0.791878	0.0060555	0.0133517	-559.361	-539.435	82	Ture	19.9256	0.0180372	TBLE_TMIN
TTIB_TBLE_TORI	TBLE	TTIB	0	2.92305	0.575801	0.424199	0.00461176	0.00970295	-79.9805	-84.7629	12	Ture	-4.78242	0.001414	TTIB_TORI
TTIB_TBLE_TORI	TORI	TTIB	0	2.73578	0.195044	0.804956	0.00269985	0.00669129	-830.883	-796.785	100	Ture	34.0985	0.0223599	TTIB_TBLE
TTIB_TBLE_TORI	TTIB	TTIB	0	2.93266	0.0034455	0.996555	0.00521934	0.0163523	-25860.6	-21710.8	3488	False	4149.77	0.965551	TBLE_TORI
TTIB_TBLE_TPAPI	TBLE	TTIB	0	3.10329	0.463837	0.536163	0.00622141	0.0143367	-28.2972	-30.8399	5	Ture	-2.54268	0.00074467	TTIB_TPAPI
TTIB_TBLE_TPAPI	TPAPI	TTIB	0	1.54715	0.646197	0.353803	0.00500814	0.00749489	-85.6266	-90.9599	12	Ture	-5.33328	0.00117934	TTIB_TBLE
[truncated: 460 more rows]
